# Supplementary material for: Sperm DNA methylation mediates the association of male age on reproductive outcomes among couples undergoing infertility treatment
Source: Sci Rep. 2021 Feb 5;11:3216. doi: 10.1038/s41598-020-80857-2 (PMC7864951; doi:10.1038/s41598-020-80857-2)
Supplement: Supplementary file 1 — Supplementary Information. [file 41598_2020_80857_MOESM1_ESM.xlsx]

## Sheet: TitlePage
Title: Sperm DNA methylation mediates the association of male age on reproductive outcomes among couples undergoing infertility treatment.
Authors: Oladele A. Oluwayiose1†, Haotian Wu1,2†, Hachem Saddiki3, Brian W. Whitcomb3, Laura B. Balzer3, Nicole Brandon1, Alexander Suvorov1, Rahil Tayyab4, Cynthia K. Sites4, Lisa Hill4, Chelsea Marcho1, J. Richard Pilsner1*
Affiliations:
1 Department of Environmental Health Sciences, School of Public Health and Health Sciences University of Massachusetts Amherst, 686 North Pleasant Street, Amherst, MA, USA.
2 Now at: Department of Environmental Health Sciences, Columbia University Mailman School of Public Health, 722 W 168th St, New York, NY, 10032.
3 Department of Biostatistics and Epidemiology, School of Public Health and Health Sciences University of Massachusetts Amherst, 715 North Pleasant Street, Amherst, MA, USA.
4 Division of Reproductive Endocrinology and Infertility, Baystate Medical Center, 759 Chestnut Street, Springfield, MA, USA.
†Equal contributions
*To whom correspondence should be addressed:
J. Richard Pilsner
Department of Environmental Health Sciences
School of Public Health and Health Sciences
University of Massachusetts Amherst
173A Goessmann
686 North Pleasant Street
Amherst, MA 01003
Email: rpilsner@umass.edu

## Sheet: Table S1
	Table SI: Association between male age and ART outcomes stratifying by male and female infertility statuses
Ferilization outcome	OR	LCI	UCI	p_value	model
Full (n = 47)	0.924011	0.890366	0.958341	2.48e-05	male BMI, male current smoking, female age, male infertility
Full (n = 47)	0.92484	0.891114	0.959263	3.15e-05	male BMI, male current smoking, female age, male infertility, female infertility
Stratifying by male infertility
Fertile male (n = 36)	0.909251	0.8598	0.960929	0.000783	BMI, current smoking, female age
Infertile male (n = 11)*	0.958484	0.907803	1.01108	0.472	BMI, current smoking, female age
Stratifying by female infertility
Fertile female (n = 21)	0.898886	0.840809	0.958604	0.00139	male BMI, male current smoking, female age, male infertility
Infertile female (n = 26)#	0.95437	0.909045	1.00236	0.0601	male BMI, male current smoking, female age, male infertility
Test of interactions: *p = 0.10; #p = 0.03
Livebirth outcome	OR	LCI	UCI	p_value	model
Full ( n = 47)	0.770076	0.583843	0.936891	0.0273	male BMI, male current smoking, male infertility, female age
Full ( n = 47)	0.758107	0.569954	0.929391	0.0244	male BMI, male current smoking, male infertility, female age, female infertility
Stratifying by male infertility
Fertile male (n = 36)	0.795633	0.592438	1.01457	0.0866	male BMI, female age
Infertile male (n = 11)*	0.680199	0.229529	0.928634	0.141	male BMI, female age
Stratifying by female infertility
Fertile female (n = 21)	0.490632	0.166629	0.833612	0.0546	male BMI, male current smoking, female age, male infertility
Infertile female (n = 26)#	0.8142	0.54838	1.03085	0.1723	male BMI, male current smoking, female age, male infertility
Test of interactions: *p = 0.44; #p = 0.62

## Sheet: Table S2
Table S2: Male age-associated CpGs identified in this study
CpG_Name	effect.size	std.error	P.value	Holm.sig	FDR
cg17333990	0.0381797	0.00535889	1.1e-08	TRUE	0.00150464
cg16778734	0.0706343	0.00970453	6.68e-09	TRUE	0.00150464
cg25093603	0.0441089	0.0061855	1.08e-08	TRUE	0.00150464
cg03426226	0.0646777	0.00926098	1.74e-08	TRUE	0.00155857
cg16349819	0.0465356	0.00668966	1.9e-08	TRUE	0.00155857
cg09249028	0.0456608	0.00673949	3.43e-08	TRUE	0.00173116
cg21243394	0.0426612	0.00638747	4.69e-08	TRUE	0.00173116
cg01420011	0.0394651	0.00580658	3.19e-08	TRUE	0.00173116
cg10643236	0.0860037	0.0129222	5.06e-08	TRUE	0.00173116
cg02610438	0.0623353	0.00934804	4.86e-08	TRUE	0.00173116
cg16134254	0.0662729	0.00980785	3.63e-08	TRUE	0.00173116
cg01548889	0.0448803	0.00666519	3.92e-08	TRUE	0.00173116
cg16009120	0.0574803	0.00868133	5.66e-08	TRUE	0.00178767
cg10842126	0.080129	0.0122375	7.2e-08	TRUE	0.00191019
cg07629125	0.114088	0.0174518	7.45e-08	TRUE	0.00191019
cg03025641	0.0639252	0.00972475	6.62e-08	TRUE	0.00191019
cg16657149	0.0625723	0.00959925	7.92e-08	TRUE	0.00191218
cg09603707	0.04858	0.00748306	8.64e-08	TRUE	0.00196921
cg20981106	0.0532041	0.00822132	9.24e-08	TRUE	0.00199509
cg09168728	0.0609493	0.0095641	1.28e-07	FALSE	0.00205011
cg24084693	0.055665	0.00876237	1.36e-07	FALSE	0.00205011
cg12202847	0.0746893	0.0117529	1.35e-07	FALSE	0.00205011
cg02477838	0.0752108	0.0118262	1.33e-07	FALSE	0.00205011
cg10885876	0.0608862	0.00957433	1.33e-07	FALSE	0.00205011
cg24573321	0.0349292	0.00551299	1.44e-07	FALSE	0.00205011
cg02044879	0.0739377	0.0116732	1.45e-07	FALSE	0.00205011
cg07694404	0.0696195	0.0108952	1.21e-07	TRUE	0.00205011
cg08035981	0.0588349	0.00928602	1.44e-07	FALSE	0.00205011
cg25285743	0.0649259	0.0101217	1.11e-07	TRUE	0.00205011
cg00015340	0.0706105	0.0112721	1.82e-07	FALSE	0.00237545
cg12055258	0.0895011	0.014321	1.91e-07	FALSE	0.00237545
cg12614090	0.0555119	0.00888256	1.91e-07	FALSE	0.00237545
cg21843517	0.035177	0.00562716	1.9e-07	FALSE	0.00237545
cg14624314	0.0603	0.00968318	2.05e-07	FALSE	0.00240901
cg24034755	0.0598383	0.00960165	2.02e-07	FALSE	0.00240901
cg16292773	0.0382263	0.00621826	2.67e-07	FALSE	0.00249212
cg02251393	0.0509299	0.00829052	2.71e-07	FALSE	0.00249212
cg12628075	0.0704861	0.0114715	2.7e-07	FALSE	0.00249212
cg22852840	0.0854042	0.0138252	2.42e-07	FALSE	0.00249212
cg08636620	0.0637727	0.0102989	2.31e-07	FALSE	0.00249212
cg04517738	0.0471859	0.00768471	2.73e-07	FALSE	0.00249212
cg14031964	0.0493532	0.00802301	2.63e-07	FALSE	0.00249212
cg20430496	0.061649	0.00996391	2.34e-07	FALSE	0.00249212
cg25650956	0.100482	0.0163065	2.54e-07	FALSE	0.00249212
cg18593945	0.0756082	0.0122169	2.33e-07	FALSE	0.00249212
cg05270617	0.0989274	0.0161639	2.92e-07	FALSE	0.00250795
cg07644446	0.0344717	0.00563927	2.99e-07	FALSE	0.00250795
cg17626734	0.0584239	0.00955841	2.99e-07	FALSE	0.00250795
cg26705408	0.0616352	0.0100553	2.83e-07	FALSE	0.00250795
cg08574227	0.0458855	0.00753092	3.19e-07	FALSE	0.00257675
cg12178456	0.0818247	0.0134319	3.2e-07	FALSE	0.00257675
cg12845215	0.0599611	0.00989341	3.55e-07	FALSE	0.00279851
cg13674705	0.0623103	0.0104696	5.07e-07	FALSE	0.00283683
cg19098619	0.0584058	0.00979751	4.91e-07	FALSE	0.00283683
cg21750507	0.0583165	0.00976215	4.72e-07	FALSE	0.00283683
cg03663984	0.0866251	0.0144956	4.68e-07	FALSE	0.00283683
cg05842169	0.0617936	0.0103936	5.17e-07	FALSE	0.00283683
cg07378309	0.0456262	0.00764381	4.79e-07	FALSE	0.00283683
cg15173780	0.0484485	0.00804061	3.98e-07	FALSE	0.00283683
cg07254706	0.0523832	0.00881519	5.23e-07	FALSE	0.00283683
cg07275552	0.0636819	0.0106627	4.74e-07	FALSE	0.00283683
cg18586212	0.0581026	0.00961377	3.75e-07	FALSE	0.00283683
cg25621991	0.0544425	0.00917048	5.32e-07	FALSE	0.00283683
cg08432053	0.0358316	0.006033	5.28e-07	FALSE	0.00283683
cg12546695	0.0518549	0.00868873	4.8e-07	FALSE	0.00283683
cg13902024	0.0574752	0.00958602	4.39e-07	FALSE	0.00283683
cg19237600	0.0514662	0.00858025	4.35e-07	FALSE	0.00283683
cg22911200	0.0607553	0.0101282	4.35e-07	FALSE	0.00283683
cg01185921	0.0489701	0.0081419	4.12e-07	FALSE	0.00283683
cg02495743	0.0602158	0.00998619	3.92e-07	FALSE	0.00283683
cg19356515	0.0414363	0.00697489	5.25e-07	FALSE	0.00283683
cg00260387	0.0617278	0.0103347	4.73e-07	FALSE	0.00283683
cg26254193	0.0581427	0.00979065	5.29e-07	FALSE	0.00283683
cg20018563	0.0515451	0.00866122	5.08e-07	FALSE	0.00283683
cg27254338	0.0585108	0.00975819	4.38e-07	FALSE	0.00283683
cg14462017	0.0816309	0.0137094	5.02e-07	FALSE	0.00283683
cg10626682	0.0462692	0.00773609	4.61e-07	FALSE	0.00283683
cg07306414	0.0716702	0.0121166	5.71e-07	FALSE	0.00295442
cg16330786	0.0293644	0.00496314	5.69e-07	FALSE	0.00295442
cg24760597	0.0567684	0.0096012	5.76e-07	FALSE	0.00295442
cg02771886	0.0589429	0.00998697	5.96e-07	FALSE	0.00296121
cg09596614	0.0623338	0.0105554	5.9e-07	FALSE	0.00296121
cg03348161	0.0512967	0.00869333	5.99e-07	FALSE	0.00296121
cg19209799	0.0433774	0.0073683	6.26e-07	FALSE	0.00296564
cg26900781	0.0453655	0.00769974	6.17e-07	FALSE	0.00296564
cg05847038	0.0560226	0.00950402	6.11e-07	FALSE	0.00296564
cg19838107	0.0635138	0.0107909	6.29e-07	FALSE	0.00296564
cg21666857	0.0589952	0.0100316	6.39e-07	FALSE	0.00297988
cg01955492	0.075719	0.0128902	6.53e-07	FALSE	0.00299103
cg14881393	0.0588846	0.0100265	6.56e-07	FALSE	0.00299103
cg14534884	0.044375	0.00757755	6.93e-07	FALSE	0.00309136
cg04643655	0.0694444	0.0118577	6.92e-07	FALSE	0.00309136
cg10896604	0.0465092	0.00795899	7.22e-07	FALSE	0.00318589
cg00659029	0.0476001	0.00816402	7.54e-07	FALSE	0.00329037
cg18683103	0.0592888	0.0101957	7.93e-07	FALSE	0.00338844
cg22882446	0.0375016	0.00644602	7.86e-07	FALSE	0.00338844
cg25711003	0.0522474	0.00899724	8.14e-07	FALSE	0.00344266
cg22507069	0.0641247	0.0110534	8.29e-07	FALSE	0.00347158
cg24197567	0.0489023	0.00843768	8.45e-07	FALSE	0.00350078
cg17657459	0.0745908	0.0129029	8.86e-07	FALSE	0.00358197
cg25421111	0.0652943	0.0113034	8.99e-07	FALSE	0.00358197
cg04356381	0.0493677	0.00854868	9.04e-07	FALSE	0.00358197
cg20187047	0.0760671	0.0131749	9.08e-07	FALSE	0.00358197
cg17300870	0.0747555	0.0129361	8.92e-07	FALSE	0.00358197
cg15151492	0.0547268	0.00948895	9.26e-07	FALSE	0.00362057
cg02357257	-0.0407823	0.00709122	9.77e-07	FALSE	0.00371607
cg00076653	0.0561448	0.00976765	9.87e-07	FALSE	0.00371607
cg16023304	0.0508955	0.00884644	9.71e-07	FALSE	0.00371607
cg16756589	0.0595192	0.0103527	9.84e-07	FALSE	0.00371607
cg18828927	0.0588854	0.0102585	1.01e-06	FALSE	0.0037783
cg07128846	0.0392285	0.00686745	1.11e-06	FALSE	0.00390599
cg22043896	0.0484565	0.00848215	1.11e-06	FALSE	0.00390599
cg03221054	0.0566921	0.00990157	1.06e-06	FALSE	0.00390599
cg00593298	0.0614215	0.0107434	1.09e-06	FALSE	0.00390599
cg09337709	0.0633658	0.0110908	1.11e-06	FALSE	0.00390599
cg13321166	0.0470305	0.00823489	1.11e-06	FALSE	0.00390599
cg09261791	0.0590153	0.0103322	1.11e-06	FALSE	0.00390599
cg19827346	0.0791176	0.0138866	1.16e-06	FALSE	0.00398167
cg26104293	0.0538693	0.00945427	1.16e-06	FALSE	0.00398167
cg03683132	0.0679964	0.0119421	1.18e-06	FALSE	0.00398167
cg14604777	0.0539398	0.00947565	1.18e-06	FALSE	0.00398167
cg11061975	0.0625384	0.0109829	1.18e-06	FALSE	0.00398167
cg03870329	0.053014	0.00933463	1.24e-06	FALSE	0.00408989
cg24629663	0.0765629	0.0134776	1.23e-06	FALSE	0.00408989
cg04762698	0.0365707	0.00644407	1.25e-06	FALSE	0.00411315
cg10666364	-0.00909358	0.00160637	1.31e-06	FALSE	0.00418927
cg21393163	0.0369532	0.00653415	1.34e-06	FALSE	0.00418927
cg11282156	0.0482113	0.00851644	1.31e-06	FALSE	0.00418927
cg13839563	0.0651924	0.011528	1.34e-06	FALSE	0.00418927
cg08299745	0.064437	0.0113837	1.31e-06	FALSE	0.00418927
cg06865992	-0.0426955	0.00754811	1.33e-06	FALSE	0.00418927
cg01092932	0.0613526	0.0108635	1.37e-06	FALSE	0.00419754
cg09416203	0.0486491	0.0086133	1.37e-06	FALSE	0.00419754
cg04180953	0.0595014	0.010534	1.37e-06	FALSE	0.00419754
cg02501746	0.0610135	0.0108402	1.46e-06	FALSE	0.00443551
cg08287887	0.0468801	0.00833593	1.48e-06	FALSE	0.00446918
cg18052106	0.0523757	0.00932174	1.51e-06	FALSE	0.004497
cg24747763	0.0520639	0.00927183	1.52e-06	FALSE	0.004497
cg11598872	0.0486708	0.00866632	1.52e-06	FALSE	0.004497
cg11477892	0.072231	0.0128748	1.55e-06	FALSE	0.00453879
cg06434255	0.0615598	0.0109781	1.56e-06	FALSE	0.00454723
cg12599569	0.0305186	0.00545114	1.61e-06	FALSE	0.0046475
cg04322651	0.0742597	0.01327	1.62e-06	FALSE	0.0046475
cg18356799	0.0748803	0.0133849	1.63e-06	FALSE	0.0046475
cg13101184	0.0617153	0.0110543	1.69e-06	FALSE	0.00467931
cg17543218	0.0387575	0.00694139	1.69e-06	FALSE	0.00467931
cg22006672	0.0646618	0.011568	1.66e-06	FALSE	0.00467931
cg26108690	0.0659231	0.0118066	1.69e-06	FALSE	0.00467931
cg15475714	0.0695758	0.0124647	1.7e-06	FALSE	0.00467931
cg11057260	0.0683335	0.0122486	1.72e-06	FALSE	0.00469316
cg12397274	0.0515198	0.00924082	1.74e-06	FALSE	0.00471755
cg09684336	0.040135	0.00720249	1.75e-06	FALSE	0.00473053
cg10898024	0.0612919	0.0110154	1.8e-06	FALSE	0.00482663
cg20322766	0.0499699	0.00901695	1.94e-06	FALSE	0.00487458
cg21625271	0.0536398	0.00967793	1.93e-06	FALSE	0.00487458
cg16925459	0.0630378	0.0113395	1.83e-06	FALSE	0.00487458
cg12589112	0.0326375	0.0058805	1.88e-06	FALSE	0.00487458
cg24983539	0.0684793	0.0123507	1.92e-06	FALSE	0.00487458
cg08814536	0.0470435	0.00847309	1.87e-06	FALSE	0.00487458
cg20849855	0.0401269	0.00722968	1.88e-06	FALSE	0.00487458
cg00416945	0.0575417	0.0103704	1.89e-06	FALSE	0.00487458
cg16345311	0.0510395	0.00920614	1.92e-06	FALSE	0.00487458
cg15938050	0.0588167	0.0105944	1.87e-06	FALSE	0.00487458
cg21820890	0.0749037	0.013532	1.98e-06	FALSE	0.00494821
cg17563504	0.0570938	0.0103212	2e-06	FALSE	0.00496123
cg12368752	0.0414574	0.00749576	2.01e-06	FALSE	0.00496123
cg10971559	0.0614929	0.0111299	2.04e-06	FALSE	0.0050033
cg24299177	0.0722604	0.01308	2.05e-06	FALSE	0.0050033
cg13533070	0.0408885	0.00741132	2.1e-06	FALSE	0.00506646
cg06126713	0.0615245	0.0111489	2.09e-06	FALSE	0.00506646
cg26654358	0.109511	0.0198685	2.13e-06	FALSE	0.00511993
cg07673103	0.0380072	0.00689758	2.15e-06	FALSE	0.00511993
cg02775129	0.0538278	0.00977506	2.17e-06	FALSE	0.00512051
cg04123357	0.0409461	0.00743418	2.16e-06	FALSE	0.00512051
cg07138070	0.0743939	0.0135192	2.2e-06	FALSE	0.00512534
cg11128212	0.0583983	0.0106106	2.19e-06	FALSE	0.00512534
cg10566319	0.0370761	0.00673998	2.21e-06	FALSE	0.00512861
cg09231518	0.0440594	0.00801699	2.25e-06	FALSE	0.00512884
cg03217954	0.0798894	0.0145338	2.24e-06	FALSE	0.00512884
cg04394529	0.044076	0.00801675	2.23e-06	FALSE	0.00512884
cg05378452	0.0876918	0.015967	2.28e-06	FALSE	0.00516239
cg22512407	0.0423914	0.00772186	2.29e-06	FALSE	0.00517197
cg16122370	0.0478298	0.00872895	2.37e-06	FALSE	0.00517844
cg13809864	-0.0369874	0.00674542	2.34e-06	FALSE	0.00517844
cg12528408	0.0639747	0.0116714	2.36e-06	FALSE	0.00517844
cg14559139	0.0626456	0.0114291	2.36e-06	FALSE	0.00517844
cg14621161	0.0639317	0.0116641	2.36e-06	FALSE	0.00517844
cg02131862	0.0566725	0.0103274	2.31e-06	FALSE	0.00517844
cg03984055	-0.0380728	0.00696004	2.45e-06	FALSE	0.00527418
cg23498755	0.050781	0.00929072	2.48e-06	FALSE	0.00527418
cg05187155	0.0465671	0.0085173	2.47e-06	FALSE	0.00527418
cg25626519	0.0636647	0.0116451	2.47e-06	FALSE	0.00527418
cg07604117	0.0474681	0.00868182	2.47e-06	FALSE	0.00527418
cg02969500	0.0541317	0.00990926	2.51e-06	FALSE	0.005299
cg06772742	0.0656561	0.0120328	2.56e-06	FALSE	0.00538138
cg09657435	0.0623324	0.0114359	2.61e-06	FALSE	0.00545683
cg15954675	0.0612135	0.011268	2.76e-06	FALSE	0.0055305
cg06770908	0.0292589	0.00539485	2.85e-06	FALSE	0.0055305
cg16928044	-0.0334994	0.00616871	2.78e-06	FALSE	0.0055305
cg08863939	0.046545	0.00856154	2.73e-06	FALSE	0.0055305
cg23467659	0.0629431	0.0115978	2.81e-06	FALSE	0.0055305
cg23185753	0.0531735	0.00980641	2.86e-06	FALSE	0.0055305
cg03334660	0.0424564	0.00782047	2.8e-06	FALSE	0.0055305
cg27129029	0.0969457	0.0178745	2.85e-06	FALSE	0.0055305
cg01015395	0.0758514	0.0139824	2.83e-06	FALSE	0.0055305
cg06646780	0.0432199	0.00796479	2.82e-06	FALSE	0.0055305
cg23270757	0.0486178	0.00895211	2.78e-06	FALSE	0.0055305
cg01129958	0.0515143	0.00946918	2.7e-06	FALSE	0.0055305
cg13187990	0.0601671	0.0110715	2.75e-06	FALSE	0.0055305
cg14965368	0.0596865	0.0109773	2.72e-06	FALSE	0.0055305
cg02560642	0.0585961	0.0108066	2.86e-06	FALSE	0.0055305
cg17157462	0.0379276	0.00699653	2.87e-06	FALSE	0.0055305
cg15635600	0.0594383	0.0109628	2.86e-06	FALSE	0.0055305
cg07481031	0.0419359	0.00774279	2.92e-06	FALSE	0.00556386
cg10518811	0.0652444	0.0120493	2.93e-06	FALSE	0.00556386
cg13493426	0.0889917	0.0164285	2.91e-06	FALSE	0.00556386
cg02066184	0.0613781	0.011345	2.97e-06	FALSE	0.00562247
cg18649464	0.0495526	0.00916778	3.02e-06	FALSE	0.00564008
cg21374754	0.0462424	0.00855191	3e-06	FALSE	0.00564008
cg09375907	0.0528069	0.0097701	3.02e-06	FALSE	0.00564008
cg26613367	0.0374241	0.00693572	3.11e-06	FALSE	0.00572106
cg18275620	0.0628105	0.0116412	3.12e-06	FALSE	0.00572106
cg06580966	0.0571836	0.0105973	3.11e-06	FALSE	0.00572106
cg02642585	0.0545944	0.0101194	3.12e-06	FALSE	0.00572106
cg01270241	0.046622	0.00864713	3.16e-06	FALSE	0.00575922
cg23916516	0.0473285	0.00879038	3.24e-06	FALSE	0.00587517
cg23169784	0.0578157	0.0107438	3.27e-06	FALSE	0.00590315
cg23998478	0.0396028	0.00736464	3.31e-06	FALSE	0.00593202
cg01188497	0.0480775	0.00894115	3.31e-06	FALSE	0.00593202
cg05485206	0.0289838	0.00539464	3.36e-06	FALSE	0.00593569
cg15169266	0.0438531	0.00816313	3.36e-06	FALSE	0.00593569
cg07700925	0.0647356	0.0120515	3.37e-06	FALSE	0.00593569
cg17223698	0.0673308	0.0125334	3.36e-06	FALSE	0.00593569
cg13909533	0.0520407	0.00969059	3.39e-06	FALSE	0.00593661
cg18187144	0.0313889	0.00584856	3.42e-06	FALSE	0.00594904
cg02192965	0.102479	0.0191304	3.54e-06	FALSE	0.00594904
cg02708185	0.0519044	0.00968755	3.52e-06	FALSE	0.00594904
cg15664504	0.056259	0.0105025	3.54e-06	FALSE	0.00594904
cg06185146	0.0466053	0.00868767	3.45e-06	FALSE	0.00594904
cg21436413	0.0358151	0.00667436	3.43e-06	FALSE	0.00594904
cg00327697	0.0779325	0.0145356	3.48e-06	FALSE	0.00594904
cg04930840	0.0327972	0.00612112	3.52e-06	FALSE	0.00594904
cg16432125	0.0635107	0.0118546	3.53e-06	FALSE	0.00594904
cg18817654	0.0693713	0.0129445	3.51e-06	FALSE	0.00594904
cg18727095	0.0260807	0.00487029	3.56e-06	FALSE	0.00595656
cg10433043	0.0613984	0.0114731	3.6e-06	FALSE	0.00600089
cg23340767	0.0454196	0.00849051	3.62e-06	FALSE	0.00601179
cg26977737	0.065236	0.0121971	3.63e-06	FALSE	0.00601179
cg08977887	0.0506979	0.00948232	3.66e-06	FALSE	0.00602493
cg10357060	0.0395969	0.00742464	3.82e-06	FALSE	0.00618448
cg00449067	0.0676916	0.0126906	3.81e-06	FALSE	0.00618448
cg08015278	0.0645366	0.0120962	3.79e-06	FALSE	0.00618448
cg26740341	0.0684011	0.0128204	3.79e-06	FALSE	0.00618448
cg24426405	0.0680029	0.012753	3.83e-06	FALSE	0.00618448
cg25985031	0.0768355	0.0144124	3.84e-06	FALSE	0.00618448
cg15774334	0.0530041	0.00994473	3.86e-06	FALSE	0.0061869
cg04885377	0.0505652	0.00949266	3.9e-06	FALSE	0.00622512
cg02265742	0.0487554	0.0091559	3.92e-06	FALSE	0.00623639
cg13866093	0.0412395	0.00775054	3.97e-06	FALSE	0.00629693
cg02313492	0.0334382	0.0062889	4.02e-06	FALSE	0.00635142
cg22022747	0.0469266	0.00883121	4.07e-06	FALSE	0.00637062
cg21581415	0.0448771	0.00844388	4.05e-06	FALSE	0.00637062
cg08060578	0.0301011	0.00566638	4.09e-06	FALSE	0.00637727
cg06678468	0.0742212	0.0139857	4.16e-06	FALSE	0.00646331
cg26481739	0.0524442	0.00989406	4.24e-06	FALSE	0.00649966
cg13400306	0.0592366	0.0111684	4.2e-06	FALSE	0.00649966
cg04340918	0.0557592	0.0105149	4.21e-06	FALSE	0.00649966
cg11235451	0.0501317	0.00945735	4.24e-06	FALSE	0.00649966
cg17512187	0.0547654	0.0103357	4.27e-06	FALSE	0.00651547
cg03661929	0.061526	0.0116204	4.33e-06	FALSE	0.00657662
cg23670904	0.045866	0.00866516	4.35e-06	FALSE	0.00658458
cg19432505	0.0711124	0.0134563	4.47e-06	FALSE	0.00660076
cg11605222	0.0444241	0.00840619	4.47e-06	FALSE	0.00660076
cg01266375	0.0519997	0.00984205	4.49e-06	FALSE	0.00660076
cg11680908	0.0660321	0.0124805	4.38e-06	FALSE	0.00660076
cg10129944	0.0562746	0.0106407	4.41e-06	FALSE	0.00660076
cg15305521	0.0407625	0.00771452	4.48e-06	FALSE	0.00660076
cg20364632	0.0542514	0.0102593	4.42e-06	FALSE	0.00660076
cg23276524	0.0536402	0.0101475	4.45e-06	FALSE	0.00660076
cg15063946	0.0321144	0.00609057	4.65e-06	FALSE	0.00680764
cg22814023	0.0704726	0.0133728	4.69e-06	FALSE	0.00684923
cg11694362	0.0494663	0.00939954	4.8e-06	FALSE	0.00690644
cg19564450	0.0363137	0.0068998	4.8e-06	FALSE	0.00690644
cg15932627	-0.0371706	0.00706564	4.83e-06	FALSE	0.00690644
cg18352516	0.047893	0.00910253	4.82e-06	FALSE	0.00690644
cg10784341	0.0712724	0.013542	4.79e-06	FALSE	0.00690644
cg03828557	0.0516188	0.00980674	4.79e-06	FALSE	0.00690644
cg26660744	0.0325601	0.00619308	4.88e-06	FALSE	0.00695563
cg13614383	0.0429645	0.00817564	4.92e-06	FALSE	0.00698375
cg11022340	-0.0652252	0.0124277	5.03e-06	FALSE	0.00711533
cg00041666	0.0582467	0.0111038	5.07e-06	FALSE	0.00715326
cg14441948	0.0423836	0.00808787	5.16e-06	FALSE	0.00725141
cg27012108	0.0560427	0.0107006	5.21e-06	FALSE	0.00729883
cg19619807	0.0502377	0.0095965	5.25e-06	FALSE	0.00732898
cg00111333	0.050653	0.00967791	5.27e-06	FALSE	0.00733084
cg06222885	0.0751876	0.0143918	5.44e-06	FALSE	0.00753577
cg01001101	0.0441401	0.00845227	5.47e-06	FALSE	0.00755154
cg05845030	0.0548165	0.010498	5.48e-06	FALSE	0.00755154
cg03290560	0.054431	0.0104361	5.59e-06	FALSE	0.00767318
cg03342032	0.0481423	0.00923771	5.67e-06	FALSE	0.0077507
cg17598358	0.0494978	0.00951114	5.8e-06	FALSE	0.00785818
cg26681367	0.0330187	0.00634467	5.8e-06	FALSE	0.00785818
cg26672573	0.0759686	0.0145944	5.78e-06	FALSE	0.00785818
cg06956052	0.051622	0.00992577	5.87e-06	FALSE	0.00786147
cg00848007	0.0592073	0.011386	5.88e-06	FALSE	0.00786147
cg11168614	0.0705596	0.0135647	5.85e-06	FALSE	0.00786147
cg20128380	0.0709019	0.0136286	5.83e-06	FALSE	0.00786147
cg00301372	0.0410448	0.00789798	5.94e-06	FALSE	0.00791554
cg21647460	0.0341047	0.00656912	6.04e-06	FALSE	0.00799782
cg11404992	0.0448495	0.00863729	6.03e-06	FALSE	0.00799782
cg11576271	0.0540377	0.0104124	6.08e-06	FALSE	0.00802046
cg03976782	0.0359664	0.00693153	6.1e-06	FALSE	0.00802046
cg16563510	0.0429022	0.00826987	6.12e-06	FALSE	0.0080219
cg15168000	0.0682874	0.0131718	6.19e-06	FALSE	0.00808503
cg09340639	0.0616049	0.011891	6.26e-06	FALSE	0.00812126
cg00863007	0.074231	0.0143354	6.31e-06	FALSE	0.00812126
cg13469268	0.037168	0.00717292	6.24e-06	FALSE	0.00812126
cg13912824	0.0424139	0.00819102	6.31e-06	FALSE	0.00812126
cg02084561	0.0572621	0.0110568	6.3e-06	FALSE	0.00812126
cg24114899	-0.0425578	0.00824128	6.61e-06	FALSE	0.00847405
cg23118721	0.0386055	0.00747829	6.64e-06	FALSE	0.00849256
cg09615276	0.0650055	0.0125997	6.71e-06	FALSE	0.0085213
cg21671052	0.0392855	0.00761389	6.7e-06	FALSE	0.0085213
cg25952886	0.0389608	0.00755284	6.73e-06	FALSE	0.0085213
cg21702011	0.0314879	0.00610749	6.79e-06	FALSE	0.00857257
cg07268245	0.0485749	0.00942551	6.84e-06	FALSE	0.00858842
cg02922902	0.0510775	0.0099119	6.84e-06	FALSE	0.00858842
cg23803223	0.0432754	0.00841079	7.02e-06	FALSE	0.00876172
cg26611359	0.0850988	0.0165398	7.02e-06	FALSE	0.00876172
cg16261676	0.0526865	0.0102467	7.1e-06	FALSE	0.00880228
cg02677198	0.059935	0.0116549	7.08e-06	FALSE	0.00880228
cg03144753	0.0715185	0.0139142	7.14e-06	FALSE	0.00881451
cg16090330	0.0597472	0.011627	7.17e-06	FALSE	0.00881451
cg24415154	0.0342407	0.00666349	7.17e-06	FALSE	0.00881451
cg13563504	0.0425776	0.00828769	7.2e-06	FALSE	0.00881982
cg18129046	0.0373267	0.00726749	7.23e-06	FALSE	0.0088312
cg12277524	0.0650899	0.0126807	7.31e-06	FALSE	0.00889511
cg03658604	0.0437855	0.00853305	7.35e-06	FALSE	0.00891722
cg23327992	-0.0491131	0.00957674	7.41e-06	FALSE	0.00892255
cg12030523	0.0748513	0.0145921	7.39e-06	FALSE	0.00892255
cg09550945	0.039512	0.00770336	7.39e-06	FALSE	0.00892255
cg22340811	0.0436425	0.00851295	7.46e-06	FALSE	0.00894735
cg11073796	0.0521256	0.010174	7.53e-06	FALSE	0.00896024
cg01671681	0.0578658	0.0112972	7.57e-06	FALSE	0.00896024
cg04077850	0.0322451	0.00629252	7.51e-06	FALSE	0.00896024
cg24393844	0.0553063	0.0107985	7.58e-06	FALSE	0.00896024
cg23323891	0.0802501	0.0156646	7.54e-06	FALSE	0.00896024
cg20635146	0.0282698	0.00552126	7.61e-06	FALSE	0.00897776
cg13812452	0.0446977	0.00873273	7.66e-06	FALSE	0.009003
cg05793579	0.0636259	0.012439	7.74e-06	FALSE	0.00907597
cg03431028	0.0590861	0.0115578	7.81e-06	FALSE	0.00913249
cg13047306	0.0606401	0.0118662	7.86e-06	FALSE	0.00916263
cg05581297	0.0540994	0.0105931	7.94e-06	FALSE	0.0092334
cg10992704	0.0335779	0.0065876	8.2e-06	FALSE	0.00929847
cg27541604	0.0468095	0.00918407	8.21e-06	FALSE	0.00929847
cg01073668	0.0354085	0.00694421	8.15e-06	FALSE	0.00929847
cg19145429	0.0443742	0.00870727	8.23e-06	FALSE	0.00929847
cg03019219	0.0546144	0.0107141	8.19e-06	FALSE	0.00929847
cg19594626	0.0469243	0.00919603	8.06e-06	FALSE	0.00929847
cg17384663	0.0559286	0.0109604	8.05e-06	FALSE	0.00929847
cg02636947	0.0464814	0.00911481	8.14e-06	FALSE	0.00929847
cg15090889	0.0516373	0.0101299	8.19e-06	FALSE	0.00929847
cg06962373	0.0327181	0.00641844	8.19e-06	FALSE	0.00929847
cg27380813	0.0430485	0.00844949	8.26e-06	FALSE	0.0093158
cg22143064	0.0520942	0.0102308	8.34e-06	FALSE	0.00936908
cg04496104	0.0605879	0.0119002	8.36e-06	FALSE	0.00936908
cg04439584	0.0304076	0.00597566	8.43e-06	FALSE	0.00942715
cg17931409	0.0406632	0.00799329	8.47e-06	FALSE	0.00943181
cg14270650	0.0388043	0.00762853	8.48e-06	FALSE	0.00943181
cg09081997	0.0428853	0.00843223	8.5e-06	FALSE	0.00943238
cg04572429	0.0329559	0.00648101	8.53e-06	FALSE	0.00943394
cg21367769	0.0296169	0.00582587	8.57e-06	FALSE	0.00944319
cg16031846	0.0338089	0.00665133	8.58e-06	FALSE	0.00944319
cg19790884	0.0631044	0.0124201	8.64e-06	FALSE	0.00946406
cg09187709	0.0633286	0.0124646	8.65e-06	FALSE	0.00946406
cg00119186	0.0610456	0.0120259	8.78e-06	FALSE	0.00955208
cg13425422	0.0475954	0.00937555	8.77e-06	FALSE	0.00955208
cg03366891	0.0532043	0.0104851	8.83e-06	FALSE	0.00958424
cg12627901	0.0414233	0.00816896	8.93e-06	FALSE	0.00966372
cg12060123	0.047822	0.00943217	8.95e-06	FALSE	0.00966372
cg03704645	0.0579144	0.0114271	9.01e-06	FALSE	0.00968201
cg19250571	0.0413066	0.00815066	9.01e-06	FALSE	0.00968201
cg19539826	0.055682	0.0109911	9.06e-06	FALSE	0.00970123
cg14082061	0.0379779	0.00749714	9.08e-06	FALSE	0.00970123
cg10512376	0.0592918	0.01171	9.15e-06	FALSE	0.00971853
cg20730333	0.0331776	0.00655336	9.17e-06	FALSE	0.00971853
cg24053070	0.0597223	0.0117932	9.12e-06	FALSE	0.00971853
cg26365460	0.0516996	0.0102157	9.22e-06	FALSE	0.00972027
cg06750564	0.0218925	0.00432638	9.24e-06	FALSE	0.00972027
cg18105749	0.0413884	0.00817778	9.21e-06	FALSE	0.00972027
cg17516271	0.0453155	0.00896271	9.37e-06	FALSE	0.00982861
cg16703390	0.0558945	0.0110607	9.44e-06	FALSE	0.00986014
cg10625705	-0.0148271	0.00293365	9.42e-06	FALSE	0.00986014
cg13631444	0.050976	0.01009	9.48e-06	FALSE	0.00987641
cg07692929	0.0361376	0.00715753	9.58e-06	FALSE	0.0099297
cg09394488	0.0762434	0.0151005	9.58e-06	FALSE	0.0099297
cg19340235	0.048616	0.0096325	9.64e-06	FALSE	0.00993768
cg03113800	0.0483028	0.00957035	9.64e-06	FALSE	0.00993768
cg13211181	0.066837	0.0132453	9.67e-06	FALSE	0.00994423
cg12485652	0.033704	0.00668029	9.69e-06	FALSE	0.00994482
cg16348003	0.0329087	0.0065254	9.76e-06	FALSE	0.00996394
cg00781378	0.0347267	0.00688903	9.83e-06	FALSE	0.00996394
cg03046001	0.0298031	0.00591061	9.79e-06	FALSE	0.00996394
cg14783123	-0.0683115	0.0135545	9.87e-06	FALSE	0.00996394
cg24027477	0.0439598	0.00871812	9.79e-06	FALSE	0.00996394
cg07885141	0.039267	0.0077909	9.86e-06	FALSE	0.00996394
cg00421089	0.072653	0.0144172	9.88e-06	FALSE	0.00996394
cg05917537	0.0526222	0.0104452	9.93e-06	FALSE	0.00998396
cg23213872	0.0582399	0.0115669	1e-05	FALSE	0.0100521
cg06650596	0.0504427	0.0100273	1.02e-05	FALSE	0.0101596
cg20696432	0.0380968	0.00757355	1.02e-05	FALSE	0.0101596
cg22481643	0.0396652	0.00788885	1.02e-05	FALSE	0.0101661
cg14847917	0.0506299	0.0100676	1.02e-05	FALSE	0.0101661
cg04664169	0.0477667	0.00950054	1.03e-05	FALSE	0.0101661
cg24496563	0.0794336	0.0158041	1.03e-05	FALSE	0.010196
cg15501231	-0.0299794	0.00596581	1.03e-05	FALSE	0.0102016
cg22908581	0.0414635	0.00825839	1.05e-05	FALSE	0.0103235
cg23438309	0.0645377	0.0128678	1.07e-05	FALSE	0.0104347
cg26652266	0.0547983	0.0109254	1.07e-05	FALSE	0.0104347
cg06445586	0.0475775	0.00948664	1.07e-05	FALSE	0.0104347
cg17159699	0.0752772	0.0150404	1.1e-05	FALSE	0.0105453
cg24769830	0.0457973	0.00914751	1.1e-05	FALSE	0.0105453
cg17552333	0.0595997	0.0119038	1.1e-05	FALSE	0.0105453
cg02701024	0.0488755	0.00975537	1.09e-05	FALSE	0.0105453
cg17891505	0.0579608	0.0115809	1.1e-05	FALSE	0.0105453
cg05481163	0.0665862	0.0132993	1.1e-05	FALSE	0.0105453
cg23284338	0.0575612	0.0115016	1.11e-05	FALSE	0.0105453
cg16446783	0.0373814	0.00746441	1.09e-05	FALSE	0.0105453
cg05694021	0.0509083	0.010164	1.09e-05	FALSE	0.0105453
cg02825728	0.0708874	0.0141598	1.1e-05	FALSE	0.0105453
cg03286742	0.0367201	0.00734007	1.11e-05	FALSE	0.0105619
cg09742893	0.0375933	0.00751558	1.11e-05	FALSE	0.0105619
cg21563219	0.0292642	0.00585052	1.11e-05	FALSE	0.0105619
cg23998635	0.0543692	0.0108733	1.12e-05	FALSE	0.0105715
cg17200737	0.0497594	0.00995046	1.12e-05	FALSE	0.0105715
cg13880113	0.0485798	0.00971904	1.13e-05	FALSE	0.010599
cg13777937	-0.0254762	0.00509725	1.13e-05	FALSE	0.010599
cg20974588	0.0532235	0.0106522	1.13e-05	FALSE	0.010627
cg12176793	0.0587431	0.0117608	1.14e-05	FALSE	0.0106598
cg22745369	0.0640517	0.0128271	1.15e-05	FALSE	0.0106691
cg16053677	0.0627204	0.0125613	1.15e-05	FALSE	0.0106691
cg19035526	0.0395644	0.00792776	1.16e-05	FALSE	0.0107235
cg05580784	0.0485486	0.00973259	1.16e-05	FALSE	0.0107235
cg11760342	0.0429874	0.00861847	1.17e-05	FALSE	0.0107235
cg02608831	0.0373368	0.00748255	1.16e-05	FALSE	0.0107235
cg24392970	0.0556842	0.0111608	1.16e-05	FALSE	0.0107235
cg20261915	0.0266842	0.00535037	1.17e-05	FALSE	0.0107235
cg18477166	0.0728155	0.014616	1.19e-05	FALSE	0.0108891
cg23248208	0.0403339	0.00809898	1.2e-05	FALSE	0.0108892
cg06035456	-0.0298101	0.00598525	1.19e-05	FALSE	0.0108892
cg06427867	0.054779	0.0110002	1.2e-05	FALSE	0.0108892
cg19412743	0.0298775	0.00600183	1.2e-05	FALSE	0.0109267
cg17808839	0.0418046	0.00840241	1.21e-05	FALSE	0.0109756
cg15133917	0.044253	0.00889404	1.21e-05	FALSE	0.0109756
cg00812096	0.0413461	0.00831352	1.22e-05	FALSE	0.0110202
cg26311677	0.0292577	0.00588381	1.23e-05	FALSE	0.0110238
cg17836141	0.044191	0.00889467	1.24e-05	FALSE	0.0111291
cg02009673	0.0313856	0.00631707	1.24e-05	FALSE	0.0111291
cg27055365	0.0496184	0.00999502	1.26e-05	FALSE	0.0112464
cg03816954	0.0326621	0.00658237	1.27e-05	FALSE	0.0112871
cg15801433	0.0480226	0.00967839	1.27e-05	FALSE	0.0112871
cg12070069	0.0662417	0.0133541	1.27e-05	FALSE	0.0113144
cg27281191	0.0364972	0.00736521	1.29e-05	FALSE	0.0114402
cg02357404	0.0460322	0.00929139	1.3e-05	FALSE	0.0114402
cg05227343	0.0486083	0.00981064	1.3e-05	FALSE	0.0114402
cg24312850	0.0696486	0.0140563	1.3e-05	FALSE	0.0114402
cg26981076	0.0372388	0.00752942	1.34e-05	FALSE	0.0117238
cg21807594	0.0472316	0.00955075	1.34e-05	FALSE	0.0117238
cg01083050	0.0300352	0.0060779	1.35e-05	FALSE	0.0117408
cg21920303	0.0545908	0.0110484	1.36e-05	FALSE	0.0117408
cg07075085	0.0439402	0.00889221	1.35e-05	FALSE	0.0117408
cg08684581	0.079345	0.0160588	1.36e-05	FALSE	0.0117408
cg15125666	0.0453989	0.00918518	1.35e-05	FALSE	0.0117408
cg03260021	0.0613582	0.0124137	1.35e-05	FALSE	0.0117408
cg10939949	0.0567093	0.0114798	1.36e-05	FALSE	0.0117527
cg26714915	0.0288891	0.00585094	1.37e-05	FALSE	0.0118198
cg15766024	0.0429103	0.00869975	1.39e-05	FALSE	0.0118441
cg23799393	0.0562311	0.0113992	1.39e-05	FALSE	0.0118441
cg08331163	0.0446039	0.00903658	1.38e-05	FALSE	0.0118441
cg08547848	0.0418072	0.00847258	1.38e-05	FALSE	0.0118441
cg11588317	0.0524761	0.0106373	1.39e-05	FALSE	0.0118441
cg16316042	0.0567543	0.0115056	1.39e-05	FALSE	0.0118441
cg06827491	0.0477574	0.00968255	1.39e-05	FALSE	0.0118441
cg14902168	0.0952392	0.0193149	1.4e-05	FALSE	0.0118494
cg13483953	0.0679284	0.0137754	1.4e-05	FALSE	0.0118494
cg25533774	0.0644512	0.0130726	1.4e-05	FALSE	0.0118494
cg01536400	0.0489268	0.00992912	1.42e-05	FALSE	0.0119022
cg15606017	0.0529824	0.0107522	1.42e-05	FALSE	0.0119022
cg19235071	0.0605254	0.0122849	1.42e-05	FALSE	0.0119069
cg04304978	0.0758265	0.0153941	1.42e-05	FALSE	0.0119257
cg00543364	0.0560221	0.0113779	1.43e-05	FALSE	0.0119752
cg11063110	0.051715	0.0105057	1.44e-05	FALSE	0.011996
cg02903929	0.050103	0.0101938	1.47e-05	FALSE	0.0122162
cg00396158	-0.0221002	0.00449644	1.47e-05	FALSE	0.0122162
cg03603888	0.0469684	0.00955508	1.47e-05	FALSE	0.0122162
cg07132005	0.0728941	0.0148339	1.48e-05	FALSE	0.0122313
cg11300208	0.0424168	0.00863456	1.49e-05	FALSE	0.0122679
cg13597815	0.0397521	0.00809593	1.5e-05	FALSE	0.0123347
cg08276221	0.032753	0.00667233	1.5e-05	FALSE	0.0123375
cg25370441	0.0673171	0.0137153	1.51e-05	FALSE	0.0123375
cg11335960	0.0312706	0.00636967	1.5e-05	FALSE	0.0123375
cg02447227	0.0641044	0.013065	1.51e-05	FALSE	0.0123771
cg06073355	0.071391	0.0145537	1.52e-05	FALSE	0.0124012
cg21544805	0.0480866	0.0098056	1.53e-05	FALSE	0.0124146
cg24145481	0.0408267	0.00832559	1.53e-05	FALSE	0.0124146
cg05695604	0.0322805	0.0065876	1.55e-05	FALSE	0.0125329
cg24046616	0.0209006	0.00426747	1.56e-05	FALSE	0.0126103
cg24525138	0.0485378	0.00991206	1.56e-05	FALSE	0.0126183
cg10225408	0.0419882	0.00857634	1.57e-05	FALSE	0.0126346
cg07669517	0.0344965	0.00705066	1.58e-05	FALSE	0.0127378
cg20356510	0.0299915	0.00613145	1.59e-05	FALSE	0.012764
cg00539581	0.0489739	0.0100154	1.6e-05	FALSE	0.0128021
cg07977614	0.0548961	0.0112307	1.61e-05	FALSE	0.0128295
cg13883981	0.0291586	0.00596558	1.61e-05	FALSE	0.0128295
cg26394624	0.0415046	0.00849428	1.62e-05	FALSE	0.0128295
cg14240353	0.0759096	0.0155323	1.61e-05	FALSE	0.0128295
cg26217572	0.0244484	0.00500298	1.61e-05	FALSE	0.0128295
cg08249698	0.0557286	0.0114077	1.62e-05	FALSE	0.0128452
cg00494337	-0.0257644	0.00527808	1.64e-05	FALSE	0.0129771
cg13976683	0.0497208	0.0101887	1.65e-05	FALSE	0.012986
cg16952362	0.0473144	0.00969549	1.65e-05	FALSE	0.012986
cg26725502	0.0484164	0.00992278	1.65e-05	FALSE	0.0129888
cg22446206	0.0573785	0.0117647	1.66e-05	FALSE	0.0130085
cg09357934	0.0525422	0.0107734	1.66e-05	FALSE	0.0130085
cg21231189	0.0450345	0.00923202	1.66e-05	FALSE	0.0130085
cg23217983	0.0449823	0.00922839	1.68e-05	FALSE	0.0130823
cg25140385	0.0421091	0.00864224	1.69e-05	FALSE	0.0130823
cg12058385	0.0514344	0.0105564	1.69e-05	FALSE	0.0130823
cg06586713	0.0582786	0.011958	1.68e-05	FALSE	0.0130823
cg16726532	0.0452964	0.00929569	1.69e-05	FALSE	0.0130823
cg08349497	0.0578751	0.0118824	1.7e-05	FALSE	0.0131277
cg21042139	0.0254796	0.00523188	1.7e-05	FALSE	0.0131277
cg07049167	0.0412698	0.00847554	1.71e-05	FALSE	0.0131363
cg15508935	0.046194	0.00949642	1.73e-05	FALSE	0.01332
cg05353481	0.0312155	0.00641951	1.74e-05	FALSE	0.0133448
cg13951664	0.0796144	0.016372	1.74e-05	FALSE	0.0133448
cg12911208	0.0480732	0.00989274	1.76e-05	FALSE	0.0134058
cg17682535	0.0750503	0.0154432	1.76e-05	FALSE	0.0134058
cg09988059	-0.0322322	0.00663261	1.76e-05	FALSE	0.0134058
cg22006708	0.0384733	0.00792133	1.78e-05	FALSE	0.0134891
cg13763289	0.0557223	0.0114762	1.78e-05	FALSE	0.0135197
cg04060075	0.0376301	0.007751	1.79e-05	FALSE	0.0135197
cg20085588	0.0499575	0.0102922	1.79e-05	FALSE	0.0135197
cg01790083	0.0587055	0.0120937	1.79e-05	FALSE	0.0135197
cg15162000	0.0552988	0.0113955	1.8e-05	FALSE	0.0135373
cg18954479	0.0432894	0.00892132	1.8e-05	FALSE	0.0135373
cg23484785	0.0528187	0.0108913	1.82e-05	FALSE	0.013615
cg09307794	0.0494738	0.0102032	1.82e-05	FALSE	0.013615
cg12668551	0.0479822	0.00989443	1.82e-05	FALSE	0.013615
cg19556208	-0.0566187	0.0116817	1.83e-05	FALSE	0.0136809
cg18810797	0.04602	0.0094983	1.84e-05	FALSE	0.0137054
cg00941010	0.0390394	0.00805684	1.84e-05	FALSE	0.0137054
cg07588006	0.0665903	0.0137558	1.87e-05	FALSE	0.0138403
cg22983092	0.0427481	0.00883056	1.87e-05	FALSE	0.0138403
cg21393051	0.0406185	0.00839572	1.89e-05	FALSE	0.0139168
cg17965159	0.0696758	0.014405	1.89e-05	FALSE	0.0139168
cg24801087	0.0513624	0.0106158	1.88e-05	FALSE	0.0139168
cg27312626	0.07515	0.0155361	1.89e-05	FALSE	0.0139168
cg25020071	0.0321382	0.0066462	1.9e-05	FALSE	0.0139514
cg15604337	0.0526237	0.0108885	1.92e-05	FALSE	0.0139761
cg21136443	0.0551066	0.011404	1.92e-05	FALSE	0.0139761
cg15974196	0.0474568	0.00982122	1.92e-05	FALSE	0.0139761
cg09103598	0.0421856	0.00872895	1.92e-05	FALSE	0.0139761
cg12722935	0.0832007	0.0172198	1.92e-05	FALSE	0.0139761
cg05305078	0.0376496	0.00779128	1.92e-05	FALSE	0.0139761
cg03510435	0.0368426	0.00762723	1.93e-05	FALSE	0.0140083
cg12379145	0.0549889	0.0113885	1.94e-05	FALSE	0.0140147
cg06395652	0.0597641	0.0123783	1.95e-05	FALSE	0.0140147
cg13560794	0.039251	0.00812727	1.94e-05	FALSE	0.0140147
cg00723137	0.0692964	0.0143529	1.95e-05	FALSE	0.0140147
cg22641280	0.0479209	0.00992891	1.96e-05	FALSE	0.0140177
cg24586528	0.0686619	0.0142233	1.95e-05	FALSE	0.0140177
cg21300460	0.0351307	0.00727893	1.96e-05	FALSE	0.0140177
cg22037408	0.0354434	0.00734632	1.97e-05	FALSE	0.0140695
cg23463099	0.0628313	0.0130283	1.98e-05	FALSE	0.0141336
cg02953562	0.0637037	0.0132118	1.99e-05	FALSE	0.0141529
cg11752152	0.0470662	0.00976761	2.01e-05	FALSE	0.0142202
cg12984636	0.0584884	0.0121368	2e-05	FALSE	0.0142202
cg16298612	0.0454171	0.00942452	2e-05	FALSE	0.0142202
cg04280772	0.0579703	0.0120411	2.03e-05	FALSE	0.0142392
cg16292085	0.0596849	0.0123984	2.04e-05	FALSE	0.0142392
cg16793274	0.0552903	0.0114816	2.03e-05	FALSE	0.0142392
cg24749265	0.0367365	0.00762823	2.02e-05	FALSE	0.0142392
cg14339116	0.0429296	0.008916	2.03e-05	FALSE	0.0142392
cg12424907	0.0397008	0.00824291	2.02e-05	FALSE	0.0142392
cg26985711	0.0507801	0.0105483	2.04e-05	FALSE	0.0142392
cg09837935	0.0440939	0.00916075	2.04e-05	FALSE	0.0142392
cg12025137	0.0395084	0.00820759	2.04e-05	FALSE	0.0142392
cg14220224	0.0385455	0.00800992	2.05e-05	FALSE	0.0142658
cg03731458	0.0334482	0.00695142	2.05e-05	FALSE	0.0142658
cg17139392	0.049125	0.0102179	2.08e-05	FALSE	0.0144232
cg01083131	-0.0498985	0.0103811	2.08e-05	FALSE	0.0144475
cg11638842	0.0367169	0.00764313	2.1e-05	FALSE	0.0145516
cg01325409	0.0637643	0.0132763	2.11e-05	FALSE	0.0145754
cg11642652	0.0307931	0.00641212	2.11e-05	FALSE	0.0145759
cg23099587	0.0484375	0.0100909	2.13e-05	FALSE	0.0146546
cg03681383	0.0556548	0.0115958	2.13e-05	FALSE	0.0146549
cg25976094	0.0346014	0.00721112	2.14e-05	FALSE	0.0146889
cg07013799	0.0395552	0.00824461	2.14e-05	FALSE	0.0146937
cg11212237	0.0403638	0.00841658	2.16e-05	FALSE	0.0147365
cg07172334	0.0455216	0.00949157	2.16e-05	FALSE	0.0147365
cg19248673	0.0463515	0.00966977	2.17e-05	FALSE	0.0148207
cg04285710	0.0562918	0.0117548	2.21e-05	FALSE	0.0148237
cg25107972	0.0367263	0.00766356	2.18e-05	FALSE	0.0148237
cg00215611	-0.0460885	0.00962707	2.22e-05	FALSE	0.0148237
cg12353175	0.0756927	0.0158018	2.2e-05	FALSE	0.0148237
cg26106316	0.0409432	0.00855899	2.24e-05	FALSE	0.0148237
cg14209781	0.0662234	0.013843	2.24e-05	FALSE	0.0148237
cg12196692	0.0505053	0.0105445	2.2e-05	FALSE	0.0148237
cg11788586	0.0265672	0.00555279	2.24e-05	FALSE	0.0148237
cg21660861	0.0329447	0.00687714	2.2e-05	FALSE	0.0148237
cg22207672	0.0380925	0.00794803	2.18e-05	FALSE	0.0148237
cg08584947	0.0354192	0.00740173	2.23e-05	FALSE	0.0148237
cg24931658	0.0324333	0.00677471	2.22e-05	FALSE	0.0148237
cg21239436	0.0428505	0.00895589	2.24e-05	FALSE	0.0148237
cg04070737	0.0438082	0.00914882	2.21e-05	FALSE	0.0148237
cg11721591	0.0396353	0.00828214	2.23e-05	FALSE	0.0148237
cg18993047	0.0208854	0.0043636	2.22e-05	FALSE	0.0148237
cg00486280	0.0246325	0.00514766	2.23e-05	FALSE	0.0148237
cg12937151	0.054409	0.0113569	2.19e-05	FALSE	0.0148237
cg03521982	0.0567908	0.0118545	2.19e-05	FALSE	0.0148237
cg13107696	0.0294347	0.00615601	2.26e-05	FALSE	0.0148915
cg21468315	0.0607757	0.0127114	2.26e-05	FALSE	0.0148915
cg21650975	0.0440462	0.00921443	2.27e-05	FALSE	0.0149188
cg05263760	0.0655047	0.0137058	2.27e-05	FALSE	0.0149316
cg19050351	0.0282835	0.00592048	2.29e-05	FALSE	0.0149914
cg11711816	-0.016967	0.00355174	2.29e-05	FALSE	0.0149914
cg25553522	0.0466515	0.00977507	2.32e-05	FALSE	0.015155
cg19570940	0.0522746	0.0109574	2.34e-05	FALSE	0.015155
cg04212127	0.0453659	0.00950676	2.33e-05	FALSE	0.015155
cg04448240	0.0452559	0.00948616	2.34e-05	FALSE	0.015155
cg17390890	0.0532805	0.0111647	2.33e-05	FALSE	0.015155
cg00093095	0.0374552	0.00785006	2.33e-05	FALSE	0.015155
cg21145449	0.0556093	0.0116593	2.35e-05	FALSE	0.0151881
cg09247235	0.0475248	0.0099664	2.35e-05	FALSE	0.0152136
cg21342586	0.0662586	0.0139001	2.37e-05	FALSE	0.0152732
cg00021978	0.0558565	0.0117207	2.38e-05	FALSE	0.0153055
cg13290643	0.0371417	0.00779466	2.38e-05	FALSE	0.0153113
cg14519063	0.0824182	0.0173005	2.39e-05	FALSE	0.0153409
cg11391732	0.0638344	0.0134061	2.41e-05	FALSE	0.0154316
cg00590912	0.0483002	0.0101449	2.41e-05	FALSE	0.0154352
cg01612003	0.0433241	0.00910231	2.42e-05	FALSE	0.0154771
cg08954601	0.0416692	0.00875893	2.44e-05	FALSE	0.0155683
cg02616769	0.0505915	0.0106364	2.45e-05	FALSE	0.0155883
cg07136029	0.0647828	0.0136242	2.46e-05	FALSE	0.0156046
cg10569493	0.0315153	0.00662868	2.46e-05	FALSE	0.0156046
cg14864508	0.0479041	0.0100752	2.46e-05	FALSE	0.0156046
cg01559904	0.0234235	0.00492692	2.46e-05	FALSE	0.0156046
cg00184953	0.0488306	0.0102744	2.48e-05	FALSE	0.0156564
cg20528780	0.0391115	0.00823052	2.48e-05	FALSE	0.015661
cg05886272	0.0340243	0.00716059	2.48e-05	FALSE	0.015661
cg16651895	0.0514032	0.0108195	2.49e-05	FALSE	0.0156681
cg06601774	0.0521102	0.010975	2.51e-05	FALSE	0.0157644
cg27187541	0.0248709	0.00523757	2.51e-05	FALSE	0.0157644
cg06141025	0.0579628	0.0122107	2.52e-05	FALSE	0.0158018
cg27292977	0.0446579	0.00940953	2.53e-05	FALSE	0.0158197
cg22871796	0.0201383	0.00424401	2.54e-05	FALSE	0.0158421
cg10204488	0.0385074	0.00811663	2.54e-05	FALSE	0.0158608
cg18943655	0.0260405	0.00549071	2.56e-05	FALSE	0.0159185
cg15300436	0.0376443	0.00794056	2.57e-05	FALSE	0.0159898
cg03307380	0.056609	0.0119437	2.58e-05	FALSE	0.0159968
cg02338142	0.037371	0.0078847	2.58e-05	FALSE	0.0159968
cg00224083	0.0920963	0.0194341	2.59e-05	FALSE	0.0160123
cg13806292	0.059807	0.0126233	2.6e-05	FALSE	0.0160183
cg14582501	0.0411945	0.00869446	2.59e-05	FALSE	0.0160183
cg09170397	0.0493601	0.0104217	2.61e-05	FALSE	0.0160744
cg27126442	0.0545956	0.0115303	2.62e-05	FALSE	0.0161012
cg16318253	0.0511032	0.0107931	2.62e-05	FALSE	0.0161012
cg11609156	0.0441831	0.0093335	2.63e-05	FALSE	0.0161271
cg02062816	0.045537	0.00962376	2.65e-05	FALSE	0.0162108
cg12201698	0.041657	0.00880771	2.66e-05	FALSE	0.0162962
cg25368103	0.0636605	0.0134695	2.69e-05	FALSE	0.0164207
cg22889887	0.0551949	0.0116786	2.69e-05	FALSE	0.0164207
cg07761197	-0.0280678	0.00593972	2.7e-05	FALSE	0.0164207
cg18901980	0.0615082	0.0130167	2.7e-05	FALSE	0.0164207
cg16774276	-0.0671616	0.0142203	2.72e-05	FALSE	0.0165144
cg26203336	-0.035818	0.00758481	2.73e-05	FALSE	0.0165144
cg24947073	0.0466063	0.00986969	2.73e-05	FALSE	0.0165144
cg07004950	0.0420978	0.008918	2.74e-05	FALSE	0.0165753
cg21513826	0.0448922	0.00951246	2.75e-05	FALSE	0.0166164
cg15383141	0.0411311	0.00872562	2.8e-05	FALSE	0.0168585
cg14020824	0.0611382	0.0129697	2.8e-05	FALSE	0.0168585
cg07338205	0.0378291	0.00802802	2.82e-05	FALSE	0.0168838
cg01715248	0.0516881	0.0109691	2.82e-05	FALSE	0.0168838
cg24082440	0.0507215	0.0107644	2.82e-05	FALSE	0.0168838
cg12001456	0.0425478	0.00903168	2.83e-05	FALSE	0.0168891
cg18027903	0.0451944	0.00959291	2.83e-05	FALSE	0.0168891
cg26983445	0.0421921	0.00895772	2.83e-05	FALSE	0.0169087
cg12550726	0.0813635	0.0172839	2.86e-05	FALSE	0.0170282
cg16334383	0.0478933	0.0101895	2.93e-05	FALSE	0.0173717
cg14479139	0.0430467	0.00915828	2.92e-05	FALSE	0.0173717
cg13316864	0.072176	0.0153613	2.94e-05	FALSE	0.0174108
cg14205998	0.0577144	0.0122821	2.94e-05	FALSE	0.0174108
cg03830712	0.06523	0.0138851	2.95e-05	FALSE	0.0174108
cg05537796	0.0365446	0.00777918	2.95e-05	FALSE	0.0174108
cg21973687	0.0779989	0.0166108	2.97e-05	FALSE	0.0174505
cg01669366	-0.0496754	0.010577	2.96e-05	FALSE	0.0174505
cg01246622	0.057913	0.012333	2.97e-05	FALSE	0.0174505
cg13560853	0.042734	0.00910459	2.99e-05	FALSE	0.0175362
cg15782391	0.0391267	0.00833746	2.99e-05	FALSE	0.0175559
cg06798115	0.0425686	0.00907568	3.02e-05	FALSE	0.0176408
cg27601964	0.0263462	0.00561713	3.02e-05	FALSE	0.0176408
cg14340481	0.0345981	0.00737698	3.02e-05	FALSE	0.0176408
cg07055879	0.0512438	0.0109301	3.04e-05	FALSE	0.017711
cg27041096	0.0467643	0.00997868	3.06e-05	FALSE	0.0177923
cg00245613	0.0223591	0.00477343	3.08e-05	FALSE	0.0178746
cg13374488	0.052697	0.0112501	3.08e-05	FALSE	0.0178746
cg00642970	0.0377009	0.00804969	3.09e-05	FALSE	0.0178809
cg22732644	0.0739766	0.0158054	3.12e-05	FALSE	0.0179355
cg13374249	0.0323144	0.00690307	3.11e-05	FALSE	0.0179355
cg06624056	0.0579165	0.0123744	3.12e-05	FALSE	0.0179355
cg08391852	0.0379443	0.00810656	3.11e-05	FALSE	0.0179355
cg15516314	-0.0236018	0.0050418	3.11e-05	FALSE	0.0179355
cg23539034	0.0496507	0.0106109	3.13e-05	FALSE	0.0179507
cg14062083	0.0546595	0.0116806	3.12e-05	FALSE	0.0179507
cg13893799	0.0508534	0.0108716	3.14e-05	FALSE	0.0179902
cg12145928	0.047683	0.0101934	3.14e-05	FALSE	0.0179902
cg18914852	0.0516639	0.0110491	3.16e-05	FALSE	0.0180661
cg19734433	0.0425953	0.00911265	3.18e-05	FALSE	0.0181302
cg03551367	0.0292273	0.00625749	3.21e-05	FALSE	0.0183086
cg14833896	0.0517484	0.0110803	3.22e-05	FALSE	0.0183101
cg02133070	0.0420348	0.00900329	3.23e-05	FALSE	0.0183712
cg18203974	0.0472056	0.0101161	3.26e-05	FALSE	0.0184882
cg01334209	0.0404808	0.00867595	3.26e-05	FALSE	0.0184932
cg16411279	0.0972775	0.0208606	3.29e-05	FALSE	0.0186126
cg08743199	0.0440958	0.00945748	3.3e-05	FALSE	0.0186126
cg09729274	0.0578527	0.012407	3.29e-05	FALSE	0.0186126
cg10528218	0.0558091	0.0119725	3.31e-05	FALSE	0.0186256
cg01552035	0.0532246	0.0114177	3.31e-05	FALSE	0.0186256
cg07942598	-0.0195643	0.00419807	3.32e-05	FALSE	0.0186677
cg12750103	-0.0480627	0.0103188	3.35e-05	FALSE	0.0187661
cg22798737	0.0483258	0.0103744	3.34e-05	FALSE	0.0187661
cg15122716	-0.0301367	0.00647154	3.36e-05	FALSE	0.0187732
cg07396904	0.0629858	0.0135245	3.35e-05	FALSE	0.0187732
cg09898059	0.0501981	0.0107818	3.37e-05	FALSE	0.0188068
cg12732390	0.064564	0.013875	3.4e-05	FALSE	0.0189342
cg00828583	0.0403821	0.00867927	3.4e-05	FALSE	0.018941
cg07741229	0.0511151	0.0109899	3.42e-05	FALSE	0.019011
cg25117725	0.042359	0.00911091	3.44e-05	FALSE	0.019046
cg09102610	0.0530134	0.0114019	3.44e-05	FALSE	0.019046
cg15094605	0.0459673	0.00988693	3.44e-05	FALSE	0.019046
cg05769086	0.0439188	0.00944829	3.45e-05	FALSE	0.0190632
cg13169515	0.0345614	0.00743617	3.46e-05	FALSE	0.0190632
cg13055001	-0.0369605	0.00795243	3.46e-05	FALSE	0.0190632
cg22276685	0.0325221	0.0070001	3.48e-05	FALSE	0.0191174
cg23911291	0.0364942	0.00785464	3.47e-05	FALSE	0.0191174
cg17240760	0.0272339	0.00586435	3.5e-05	FALSE	0.019132
cg02001060	0.048302	0.0104018	3.5e-05	FALSE	0.019132
cg15283194	0.0434793	0.00936194	3.49e-05	FALSE	0.019132
cg12434747	0.0679605	0.0146342	3.5e-05	FALSE	0.019132
cg07936456	0.0511228	0.0110072	3.49e-05	FALSE	0.019132
cg03465682	0.041371	0.00891083	3.51e-05	FALSE	0.0191569
cg21962324	0.0457463	0.00985418	3.52e-05	FALSE	0.0191585
cg03229538	0.0342372	0.00737603	3.52e-05	FALSE	0.0191717
cg27307257	-0.0548098	0.0118132	3.55e-05	FALSE	0.0192682
cg08801446	0.0303092	0.00653464	3.56e-05	FALSE	0.019318
cg01520072	0.0499758	0.0107752	3.56e-05	FALSE	0.019318
cg10212621	0.0380207	0.00820103	3.59e-05	FALSE	0.019384
cg24693478	0.0300891	0.00648994	3.58e-05	FALSE	0.019384
cg25278347	0.0614774	0.0132641	3.6e-05	FALSE	0.019384
cg02285725	0.0565195	0.0121934	3.6e-05	FALSE	0.019384
cg11291464	0.0481539	0.0103878	3.59e-05	FALSE	0.019384
cg19723827	0.0833718	0.0179913	3.61e-05	FALSE	0.0194128
cg22224043	0.0442484	0.00955096	3.62e-05	FALSE	0.0194422
cg18054327	0.0481946	0.0104089	3.65e-05	FALSE	0.0194422
cg11123018	0.0297095	0.00641398	3.63e-05	FALSE	0.0194422
cg12167518	0.0648248	0.0139985	3.65e-05	FALSE	0.0194422
cg09403933	0.0770281	0.0166285	3.63e-05	FALSE	0.0194422
cg14660328	0.0434342	0.00937797	3.64e-05	FALSE	0.0194422
cg20319926	-0.0692799	0.0149639	3.66e-05	FALSE	0.0194422
cg11728928	0.0527552	0.0113945	3.66e-05	FALSE	0.0194422
cg03993463	0.0464893	0.0100407	3.65e-05	FALSE	0.0194422
cg02245566	0.0615869	0.0133061	3.67e-05	FALSE	0.0194994
cg19131272	0.0353383	0.00763678	3.69e-05	FALSE	0.0195416
cg12757676	0.0598266	0.0129395	3.73e-05	FALSE	0.0196249
cg04001520	0.0411001	0.00888969	3.73e-05	FALSE	0.0196249
cg23591298	-0.0474161	0.0102542	3.72e-05	FALSE	0.0196249
cg08458487	0.044126	0.00954446	3.74e-05	FALSE	0.0196249
cg12454705	0.0380424	0.00822783	3.73e-05	FALSE	0.0196249
cg21939221	-0.0394799	0.00853793	3.72e-05	FALSE	0.0196249
cg04636834	-0.0502901	0.0108726	3.71e-05	FALSE	0.0196249
cg12137928	0.0602564	0.0130369	3.75e-05	FALSE	0.0196252
cg03818576	0.0566067	0.0122472	3.75e-05	FALSE	0.0196252
cg21011649	0.0375508	0.00812301	3.74e-05	FALSE	0.0196252
cg01966974	0.0463309	0.0100265	3.76e-05	FALSE	0.019634
cg05919105	0.0462137	0.0100005	3.76e-05	FALSE	0.019634
cg01024618	0.0471126	0.010197	3.77e-05	FALSE	0.019634
cg07022477	0.0312413	0.00676167	3.77e-05	FALSE	0.019634
cg13593284	0.0335601	0.00726497	3.78e-05	FALSE	0.0196581
cg25056770	-0.0435025	0.00941826	3.79e-05	FALSE	0.0196639
cg10514207	0.0539614	0.0116877	3.81e-05	FALSE	0.0197649
cg01671212	0.03638	0.00788038	3.81e-05	FALSE	0.0197656
cg18221168	0.0317407	0.00688047	3.86e-05	FALSE	0.0199268
cg21871080	0.079335	0.0171965	3.85e-05	FALSE	0.0199268
cg02711472	0.0301345	0.00653352	3.87e-05	FALSE	0.019938
cg14526375	0.0439508	0.00952928	3.87e-05	FALSE	0.019938
cg09995736	0.0487546	0.0105793	3.91e-05	FALSE	0.0201469
cg22022442	0.0562332	0.0122048	3.93e-05	FALSE	0.0201873
cg23119487	0.0278349	0.00604237	3.94e-05	FALSE	0.0202153
cg11345210	0.0710396	0.0154247	3.95e-05	FALSE	0.0202582
cg11582579	0.033777	0.00733624	3.97e-05	FALSE	0.0202877
cg19156552	0.0406193	0.00882276	3.97e-05	FALSE	0.0202877
cg06380820	0.0270781	0.00588057	3.96e-05	FALSE	0.0202877
cg15624274	0.0328951	0.00714668	3.98e-05	FALSE	0.0203057
cg09080114	-0.0406975	0.0088413	3.98e-05	FALSE	0.0203057
cg16299636	0.0326219	0.00708989	4e-05	FALSE	0.0203345
cg27072506	0.0197935	0.00430215	4.01e-05	FALSE	0.0203345
cg25160769	-0.054892	0.011929	4e-05	FALSE	0.0203345
cg00471142	-0.0258764	0.0056229	3.99e-05	FALSE	0.0203345
cg02249228	0.0415548	0.00903499	4.03e-05	FALSE	0.0203961
cg26700215	0.0439093	0.00954818	4.04e-05	FALSE	0.0203961
cg03079252	0.0512417	0.0111418	4.03e-05	FALSE	0.0203961
cg19732052	0.0313535	0.00681853	4.04e-05	FALSE	0.0203987
cg16098955	0.045793	0.00996362	4.07e-05	FALSE	0.0205194
cg05466976	0.0618967	0.0134722	4.09e-05	FALSE	0.0206004
cg04028643	0.0241175	0.00525378	4.14e-05	FALSE	0.0208293
cg25369062	0.0281031	0.0061234	4.16e-05	FALSE	0.0208718
cg07810039	0.0487042	0.0106153	4.17e-05	FALSE	0.0209367
cg24866764	0.0396787	0.008654	4.21e-05	FALSE	0.0209881
cg27660536	0.0302928	0.00660475	4.19e-05	FALSE	0.0209881
cg00515455	0.0471227	0.010279	4.22e-05	FALSE	0.0209881
cg14137279	0.0411429	0.00897321	4.21e-05	FALSE	0.0209881
cg17694593	0.0268567	0.00585849	4.22e-05	FALSE	0.0209881
cg27563126	0.0260034	0.00567187	4.22e-05	FALSE	0.0209881
cg16943635	0.0330446	0.00720663	4.21e-05	FALSE	0.0209881
cg01663696	0.0513309	0.011192	4.2e-05	FALSE	0.0209881
cg10815203	-0.018819	0.00410566	4.23e-05	FALSE	0.0209985
cg18192491	0.0398868	0.0087026	4.24e-05	FALSE	0.0209985
cg23708624	0.057142	0.012469	4.24e-05	FALSE	0.0210118
cg04150588	0.0455959	0.00995171	4.26e-05	FALSE	0.0210543
cg17249452	0.0512773	0.0111944	4.27e-05	FALSE	0.0210773
cg23218363	0.0473136	0.0103289	4.27e-05	FALSE	0.0210773
cg12668122	0.033233	0.00725614	4.28e-05	FALSE	0.0210937
cg23627145	0.0575341	0.0125661	4.3e-05	FALSE	0.0211668
cg01802121	0.05198	0.0113547	4.31e-05	FALSE	0.0211864
cg03917297	0.0548643	0.0119886	4.33e-05	FALSE	0.0212584
cg25198847	0.0390402	0.00853172	4.34e-05	FALSE	0.021261
cg14794866	0.0645587	0.0141094	4.34e-05	FALSE	0.021261
cg23199335	0.0602685	0.013175	4.36e-05	FALSE	0.0213121
cg05390279	0.0340167	0.00743801	4.37e-05	FALSE	0.0213343
cg21576300	0.0428377	0.00936643	4.37e-05	FALSE	0.0213343
cg10181192	0.0375939	0.0082235	4.4e-05	FALSE	0.0214079
cg18464991	0.0433349	0.0094788	4.39e-05	FALSE	0.0214079
cg25619551	0.0429466	0.00939575	4.41e-05	FALSE	0.0214272
cg06874640	0.0654404	0.0143266	4.45e-05	FALSE	0.0216022
cg11461482	0.0315865	0.00691658	4.46e-05	FALSE	0.0216022
cg03214130	0.0349891	0.00766049	4.45e-05	FALSE	0.0216022
cg23637605	0.0396647	0.00868496	4.46e-05	FALSE	0.0216022
cg17299007	0.0317578	0.00695557	4.48e-05	FALSE	0.0216428
cg27055782	0.0331933	0.00727063	4.48e-05	FALSE	0.0216457
cg07514372	0.0284615	0.00623608	4.5e-05	FALSE	0.0217152
cg10338785	0.0477614	0.0104699	4.54e-05	FALSE	0.0218439
cg05060440	0.0529436	0.0116081	4.55e-05	FALSE	0.0218776
cg22878414	0.0576061	0.0126355	4.57e-05	FALSE	0.0219787
cg11245989	0.0440296	0.00966506	4.63e-05	FALSE	0.0221293
cg20400904	0.0361509	0.00793478	4.62e-05	FALSE	0.0221293
cg27404351	0.0398589	0.00875047	4.63e-05	FALSE	0.0221293
cg18865990	0.0302853	0.00664825	4.63e-05	FALSE	0.0221293
cg20649265	0.0418484	0.00918636	4.63e-05	FALSE	0.0221293
cg00426659	0.0651747	0.0143096	4.64e-05	FALSE	0.0221345
cg04091078	0.05159	0.0113289	4.65e-05	FALSE	0.022162
cg15401862	0.0567636	0.0124701	4.68e-05	FALSE	0.0222671
cg11267893	-0.0611284	0.0134323	4.69e-05	FALSE	0.0222817
cg08632473	0.0511521	0.0112395	4.69e-05	FALSE	0.0222817
cg08164326	-0.0476999	0.0104819	4.7e-05	FALSE	0.0222817
cg06111486	0.0392699	0.0086307	4.71e-05	FALSE	0.0223014
cg13528513	0.0519532	0.0114232	4.74e-05	FALSE	0.02239
cg27598632	0.0579331	0.0127372	4.73e-05	FALSE	0.02239
cg06624036	0.0469377	0.0103231	4.75e-05	FALSE	0.0224481
cg09499482	0.0370749	0.00815999	4.8e-05	FALSE	0.0225917
cg03002968	0.0456361	0.0100436	4.8e-05	FALSE	0.0225917
cg26337868	0.0365633	0.00804762	4.81e-05	FALSE	0.0225917
cg13436164	0.064094	0.0141061	4.8e-05	FALSE	0.0225917
cg07185181	0.0507623	0.0111746	4.82e-05	FALSE	0.0226176
cg19928943	0.0742697	0.0163513	4.83e-05	FALSE	0.0226279
cg11338178	0.0255975	0.00563837	4.86e-05	FALSE	0.0227633
cg10410852	0.0577402	0.0127198	4.87e-05	FALSE	0.0227709
cg03672752	0.0273885	0.00603815	4.92e-05	FALSE	0.022919
cg11668133	0.0368611	0.0081262	4.92e-05	FALSE	0.022919
cg21390574	0.0427897	0.00943194	4.91e-05	FALSE	0.022919
cg27350073	0.0559795	0.0123406	4.92e-05	FALSE	0.022919
cg13196652	-0.0544414	0.0120078	4.95e-05	FALSE	0.0230432
cg00308594	0.0267063	0.00589165	4.97e-05	FALSE	0.0230834
cg24977541	0.0458892	0.0101257	4.98e-05	FALSE	0.0231263
cg05181212	0.0433526	0.00956713	4.99e-05	FALSE	0.0231263
cg04312209	0.0429781	0.00948481	4.99e-05	FALSE	0.0231263
cg04636538	0.0464051	0.0102449	5.02e-05	FALSE	0.0231701
cg13452769	0.0489041	0.0107958	5.01e-05	FALSE	0.0231701
cg11612617	0.0760087	0.0167791	5.01e-05	FALSE	0.0231701
cg21196839	0.0332683	0.00734551	5.03e-05	FALSE	0.0231809
cg09440150	0.060986	0.0134694	5.05e-05	FALSE	0.0232511
cg01462353	0.0452347	0.00999341	5.07e-05	FALSE	0.0233178
cg03102663	0.0585581	0.0129378	5.07e-05	FALSE	0.0233178
cg19313673	0.0674904	0.0149137	5.09e-05	FALSE	0.0233465
cg21071138	0.0355218	0.00785206	5.11e-05	FALSE	0.0233992
cg14209487	0.031295	0.00691815	5.11e-05	FALSE	0.0233992
cg15995375	0.0251485	0.00555891	5.11e-05	FALSE	0.0233992
cg14583319	0.0491097	0.0108583	5.13e-05	FALSE	0.0234078
cg08503681	0.0720469	0.0159288	5.12e-05	FALSE	0.0234078
cg01889461	0.0417247	0.00922823	5.15e-05	FALSE	0.0234299
cg02493544	0.0414989	0.00917786	5.15e-05	FALSE	0.0234299
cg25037167	0.0348738	0.00771242	5.14e-05	FALSE	0.0234299
cg06020529	0.0479645	0.0106128	5.18e-05	FALSE	0.0235473
cg07595602	0.0788235	0.0174523	5.23e-05	FALSE	0.0237318
cg09850925	0.0312093	0.00691092	5.24e-05	FALSE	0.0237318
cg01845356	0.0447788	0.00991518	5.24e-05	FALSE	0.0237318
cg03518417	-0.0417148	0.00923816	5.25e-05	FALSE	0.0237403
cg13691599	0.0507131	0.0112321	5.26e-05	FALSE	0.0237491
cg12144446	0.0385496	0.00853995	5.27e-05	FALSE	0.0237776
cg20506085	0.0405798	0.00898989	5.27e-05	FALSE	0.0237776
cg09245319	0.0543371	0.0120428	5.31e-05	FALSE	0.023792
cg14734994	0.0513937	0.0113903	5.3e-05	FALSE	0.023792
cg11006791	0.0601227	0.0133237	5.3e-05	FALSE	0.023792
cg17827470	0.0322866	0.00715441	5.29e-05	FALSE	0.023792
cg23979954	0.0457931	0.0101476	5.29e-05	FALSE	0.023792
cg16010809	0.0425428	0.00943079	5.32e-05	FALSE	0.0238092
cg27387239	0.0510063	0.0113078	5.33e-05	FALSE	0.0238092
cg10092241	-0.0260731	0.00578069	5.33e-05	FALSE	0.0238092
cg19606881	-0.0492089	0.0109094	5.33e-05	FALSE	0.0238092
cg01496891	0.0412439	0.00914734	5.36e-05	FALSE	0.0238992
cg20843202	0.042794	0.00949853	5.42e-05	FALSE	0.0240289
cg23217527	0.0442871	0.00982807	5.4e-05	FALSE	0.0240289
cg05884572	0.0312505	0.00693677	5.42e-05	FALSE	0.0240289
cg12322235	0.0349538	0.00775734	5.41e-05	FALSE	0.0240289
cg23516026	0.0366213	0.0081269	5.4e-05	FALSE	0.0240289
cg27585287	-0.0329459	0.00731238	5.41e-05	FALSE	0.0240289
cg19591696	0.0468136	0.0103924	5.43e-05	FALSE	0.0240365
cg05741102	0.0330382	0.00733553	5.44e-05	FALSE	0.024067
cg18966495	0.0659907	0.0146545	5.46e-05	FALSE	0.0240988
cg21560076	0.0405076	0.00900367	5.53e-05	FALSE	0.0243584
cg07472806	0.0434238	0.00965156	5.52e-05	FALSE	0.0243584
cg02796568	0.066224	0.0147225	5.54e-05	FALSE	0.0243689
cg04930571	-0.0277563	0.00617072	5.54e-05	FALSE	0.0243689
cg21616785	0.0641468	0.0142617	5.55e-05	FALSE	0.0243689
cg12266287	-0.0483744	0.0107564	5.56e-05	FALSE	0.0243878
cg15411303	0.0331411	0.00737261	5.59e-05	FALSE	0.02447
cg22612642	0.0317584	0.00706436	5.59e-05	FALSE	0.02447
cg26017408	0.035528	0.00790339	5.59e-05	FALSE	0.02447
cg27660756	0.0551065	0.0122635	5.62e-05	FALSE	0.0245683
cg14744579	0.0397176	0.0088397	5.63e-05	FALSE	0.0245774
cg22253129	0.0490408	0.0109191	5.66e-05	FALSE	0.0246642
cg11476306	0.0460382	0.0102504	5.66e-05	FALSE	0.0246642
cg26253898	0.0316293	0.00704315	5.67e-05	FALSE	0.0246714
cg10042532	0.0352343	0.0078464	5.68e-05	FALSE	0.0246714
cg22356381	0.0610876	0.0136047	5.68e-05	FALSE	0.0246714
cg08989979	-0.025089	0.00559004	5.72e-05	FALSE	0.024804
cg07653647	-0.0378732	0.00843965	5.73e-05	FALSE	0.0248261
cg00590022	0.039275	0.00875395	5.75e-05	FALSE	0.0248298
cg16726869	0.0539318	0.0120215	5.75e-05	FALSE	0.0248298
cg13914324	0.0363874	0.00810987	5.74e-05	FALSE	0.0248298
cg18970929	0.0460116	0.0102564	5.75e-05	FALSE	0.0248298
cg16940399	0.051937	0.0115823	5.79e-05	FALSE	0.0249581
cg08807918	0.0322285	0.00718792	5.8e-05	FALSE	0.0249681
cg11805414	0.0477752	0.0106632	5.86e-05	FALSE	0.0252048
cg15559684	0.0474111	0.010583	5.87e-05	FALSE	0.0252137
cg10445599	0.037385	0.00834593	5.88e-05	FALSE	0.0252261
cg05711710	0.0295802	0.00660413	5.88e-05	FALSE	0.0252299
cg21878934	0.0403737	0.00901528	5.9e-05	FALSE	0.0252312
cg18586823	0.0208544	0.0046564	5.89e-05	FALSE	0.0252312
cg23918490	0.0378887	0.00846321	5.92e-05	FALSE	0.0253237
cg19690214	0.0482553	0.0107801	5.93e-05	FALSE	0.0253411
cg02133011	0.0348136	0.00777897	5.95e-05	FALSE	0.0253923
cg03718509	0.0515929	0.0115313	5.98e-05	FALSE	0.0254615
cg08009697	0.0353188	0.00789463	5.98e-05	FALSE	0.0254654
cg00983440	0.0569403	0.0127286	5.99e-05	FALSE	0.0254674
cg09341015	0.0482828	0.0107974	6.02e-05	FALSE	0.0255789
cg03634854	-0.0656435	0.0146848	6.05e-05	FALSE	0.0256493
cg02442619	0.0398772	0.00892037	6.05e-05	FALSE	0.0256493
cg03412497	0.0391152	0.00875194	6.07e-05	FALSE	0.0256907
cg21459486	0.0397373	0.00889215	6.08e-05	FALSE	0.0257047
cg01259220	-0.0547854	0.0122625	6.1e-05	FALSE	0.025765
cg11065693	-0.0422733	0.00946322	6.11e-05	FALSE	0.0257787
cg05676251	0.074879	0.016763	6.11e-05	FALSE	0.0257787
cg20728490	0.0446223	0.00999031	6.12e-05	FALSE	0.0257809
cg02492094	0.0462559	0.0103577	6.13e-05	FALSE	0.0258124
cg05426299	0.0431059	0.00965357	6.14e-05	FALSE	0.0258313
cg02915692	0.0510416	0.0114336	6.17e-05	FALSE	0.025874
cg22971191	0.0527858	0.0118245	6.17e-05	FALSE	0.025874
cg05888027	0.0382784	0.00857748	6.19e-05	FALSE	0.0258777
cg01807426	0.0377016	0.0084468	6.18e-05	FALSE	0.0258777
cg09525295	0.0550306	0.0123302	6.19e-05	FALSE	0.0258777
cg00841692	0.0617452	0.0138347	6.19e-05	FALSE	0.0258777
cg06103397	0.0364303	0.00816378	6.2e-05	FALSE	0.0258777
cg04945350	-0.0343246	0.00770421	6.34e-05	FALSE	0.0260488
cg02940003	0.0409952	0.00919659	6.29e-05	FALSE	0.0260488
cg12453504	0.0274688	0.00616405	6.32e-05	FALSE	0.0260488
cg19688772	0.0385964	0.00866194	6.33e-05	FALSE	0.0260488
cg27513402	0.0357071	0.0080118	6.31e-05	FALSE	0.0260488
cg06736134	0.0476916	0.010699	6.29e-05	FALSE	0.0260488
cg00988179	0.0461922	0.0103638	6.3e-05	FALSE	0.0260488
cg27534534	0.0305978	0.00686776	6.34e-05	FALSE	0.0260488
cg06902367	0.0328296	0.00736397	6.28e-05	FALSE	0.0260488
cg10484673	0.0498578	0.0111853	6.3e-05	FALSE	0.0260488
cg14597598	0.0399373	0.00895949	6.29e-05	FALSE	0.0260488
cg14462758	-0.0366637	0.00823005	6.35e-05	FALSE	0.0260488
cg04876028	0.042616	0.0095573	6.27e-05	FALSE	0.0260488
cg06361405	0.067728	0.0152025	6.34e-05	FALSE	0.0260488
cg10693390	0.0280742	0.00630168	6.34e-05	FALSE	0.0260488
cg06531870	0.0439007	0.00984633	6.27e-05	FALSE	0.0260488
cg27205487	0.0532174	0.0119339	6.26e-05	FALSE	0.0260488
cg08144586	0.0350319	0.00786474	6.36e-05	FALSE	0.026053
cg04467748	0.0365821	0.008213	6.36e-05	FALSE	0.026053
cg19600125	0.0229312	0.00514887	6.37e-05	FALSE	0.0260702
cg15746253	0.0575507	0.0129233	6.38e-05	FALSE	0.0260765
cg05233774	0.0288722	0.00648839	6.45e-05	FALSE	0.0262528
cg03661409	0.0499109	0.0112145	6.43e-05	FALSE	0.0262528
cg16529616	0.0468389	0.0105251	6.44e-05	FALSE	0.0262528
cg07648738	-0.0477867	0.0107386	6.45e-05	FALSE	0.0262528
cg10149529	0.0430052	0.00966811	6.48e-05	FALSE	0.026287
cg09335647	0.0311021	0.00699128	6.47e-05	FALSE	0.026287
cg21574681	0.0253569	0.0057001	6.48e-05	FALSE	0.026287
cg26028489	0.0445233	0.0100092	6.48e-05	FALSE	0.026287
cg24795461	0.0338466	0.00760977	6.49e-05	FALSE	0.0262911
cg04764839	0.0628204	0.0141254	6.5e-05	FALSE	0.0263034
cg13828808	0.0476944	0.0107258	6.51e-05	FALSE	0.0263299
cg14983936	0.0392054	0.00882592	6.61e-05	FALSE	0.026608
cg07999056	0.0571168	0.012858	6.61e-05	FALSE	0.026608
cg11370011	0.0409943	0.00922685	6.59e-05	FALSE	0.026608
cg23343066	0.0447803	0.0100801	6.6e-05	FALSE	0.026608
cg13022763	0.0586937	0.0132165	6.63e-05	FALSE	0.0266773
cg22755370	0.0385908	0.00869049	6.64e-05	FALSE	0.0266812
cg14121020	-0.010487	0.00236338	6.71e-05	FALSE	0.0268339
cg14874742	0.0356331	0.00802914	6.69e-05	FALSE	0.0268339
cg04149578	-0.065246	0.0147025	6.7e-05	FALSE	0.0268339
cg09500807	0.0577195	0.0130081	6.71e-05	FALSE	0.0268339
cg20083989	-0.0396538	0.00893654	6.71e-05	FALSE	0.0268339
cg08237040	0.0241934	0.00545471	6.75e-05	FALSE	0.026939
cg21275368	0.0433204	0.009767	6.75e-05	FALSE	0.026939
cg14566103	0.0318217	0.00717579	6.76e-05	FALSE	0.0269743
cg00369142	0.04095	0.00923894	6.81e-05	FALSE	0.0271401
cg03661570	0.0438546	0.00989697	6.84e-05	FALSE	0.0272167
cg02400787	0.067672	0.0152744	6.85e-05	FALSE	0.0272237
cg23737637	0.0422509	0.00953638	6.85e-05	FALSE	0.0272237
cg08884950	0.0472525	0.0106681	6.88e-05	FALSE	0.0272897
cg23256150	0.0377804	0.00853295	6.91e-05	FALSE	0.0274121
cg18187200	0.0453935	0.0102558	6.95e-05	FALSE	0.0274839
cg26121810	0.0349433	0.00789435	6.94e-05	FALSE	0.0274839
cg05662884	0.0519866	0.0117499	6.98e-05	FALSE	0.0275292
cg24807169	0.0555555	0.0125559	6.98e-05	FALSE	0.0275292
cg24829483	0.0406592	0.0091898	6.98e-05	FALSE	0.0275292
cg20060563	0.0267454	0.00604466	6.98e-05	FALSE	0.0275292
cg05757757	0.0479712	0.0108548	7.09e-05	FALSE	0.0279131
cg18885392	0.0299343	0.00677336	7.09e-05	FALSE	0.0279131
cg04100595	0.0449859	0.0101819	7.12e-05	FALSE	0.0279857
cg06954855	0.0503234	0.0113938	7.15e-05	FALSE	0.0280851
cg00993484	0.036297	0.00821913	7.17e-05	FALSE	0.0280851
cg14283887	0.0591911	0.013403	7.16e-05	FALSE	0.0280851
cg24766840	0.0402644	0.00912298	7.23e-05	FALSE	0.0280873
cg04270085	0.0719366	0.0162996	7.23e-05	FALSE	0.0280873
cg12686754	0.0375813	0.00851414	7.21e-05	FALSE	0.0280873
cg04563119	0.0527578	0.0119481	7.18e-05	FALSE	0.0280873
cg22739858	0.0359387	0.00814306	7.23e-05	FALSE	0.0280873
cg20464175	-0.0536379	0.0121511	7.21e-05	FALSE	0.0280873
cg15067870	0.0439833	0.00996423	7.21e-05	FALSE	0.0280873
cg17928607	0.0367318	0.00832086	7.2e-05	FALSE	0.0280873
cg16604234	0.0288654	0.0065381	7.19e-05	FALSE	0.0280873
cg22709453	-0.012496	0.00283191	7.25e-05	FALSE	0.0281339
cg26874323	-0.0416974	0.00945231	7.27e-05	FALSE	0.0282152
cg25030888	0.0368028	0.0083436	7.28e-05	FALSE	0.0282272
cg24094538	0.0319922	0.00725477	7.31e-05	FALSE	0.0282969
cg26372087	-0.0217907	0.0049428	7.34e-05	FALSE	0.0283004
cg24192663	-0.0521214	0.0118215	7.33e-05	FALSE	0.0283004
cg16084313	0.0749822	0.0170072	7.33e-05	FALSE	0.0283004
cg18352935	0.0541049	0.0122707	7.32e-05	FALSE	0.0283004
cg26681975	0.0764714	0.0173486	7.35e-05	FALSE	0.0283048
cg12164232	-0.0320649	0.00727412	7.35e-05	FALSE	0.0283048
cg14752838	0.0772084	0.0175251	7.41e-05	FALSE	0.0284633
cg09634031	0.0206414	0.00468534	7.41e-05	FALSE	0.0284633
cg05774290	0.0350089	0.00794764	7.42e-05	FALSE	0.0284885
cg03187487	0.0480295	0.0109054	7.44e-05	FALSE	0.0285283
cg00059246	-0.0334905	0.00760615	7.47e-05	FALSE	0.0286021
cg01833485	0.0623722	0.014176	7.54e-05	FALSE	0.0286376
cg26026598	0.0550045	0.0125002	7.53e-05	FALSE	0.0286376
cg21595092	0.0373399	0.0084863	7.54e-05	FALSE	0.0286376
cg27141176	0.0240345	0.00546202	7.53e-05	FALSE	0.0286376
cg05804047	0.0557305	0.0126648	7.53e-05	FALSE	0.0286376
cg12712659	0.0224021	0.00509173	7.54e-05	FALSE	0.0286376
cg14614006	0.0448596	0.010195	7.53e-05	FALSE	0.0286376
cg17534564	0.0414892	0.0094297	7.54e-05	FALSE	0.0286376
cg18215726	0.029177	0.00663012	7.52e-05	FALSE	0.0286376
cg11029716	0.0304887	0.0069256	7.48e-05	FALSE	0.0286376
cg11275049	0.0406801	0.00924696	7.55e-05	FALSE	0.028648
cg02938651	0.0739216	0.0168123	7.61e-05	FALSE	0.0288106
cg08695337	0.042643	0.00969795	7.61e-05	FALSE	0.0288106
cg24116380	0.0413558	0.00940802	7.64e-05	FALSE	0.0288825
cg24915592	0.0313242	0.00712716	7.65e-05	FALSE	0.0289035
cg20939768	-0.04917	0.0111878	7.66e-05	FALSE	0.0289035
cg25311335	0.044124	0.0100439	7.7e-05	FALSE	0.0290179
cg21488396	0.0428449	0.00975267	7.7e-05	FALSE	0.0290179
cg13854012	0.0833912	0.0189889	7.74e-05	FALSE	0.0291056
cg14145896	0.066397	0.0151192	7.74e-05	FALSE	0.0291056
cg23171972	0.0988989	0.0225269	7.77e-05	FALSE	0.0291891
cg22611120	0.0409334	0.0093241	7.77e-05	FALSE	0.0291891
cg08959182	0.0458274	0.0104434	7.82e-05	FALSE	0.0293361
cg01384319	0.0357892	0.00815645	7.83e-05	FALSE	0.029339
cg05152751	0.0281319	0.00641418	7.88e-05	FALSE	0.0294577
cg05009707	0.0499926	0.0113981	7.87e-05	FALSE	0.0294577
cg22336337	0.0470925	0.0107378	7.88e-05	FALSE	0.0294577
cg08348709	-0.0742623	0.0169398	7.93e-05	FALSE	0.0295947
cg23438598	0.0658254	0.0150166	7.94e-05	FALSE	0.0296043
cg04945557	0.0387588	0.00884388	7.96e-05	FALSE	0.0296645
cg13859771	0.0468597	0.0106934	7.97e-05	FALSE	0.0296769
cg04269747	-0.0301772	0.00688692	7.98e-05	FALSE	0.0296795
cg00025357	0.0513019	0.0117096	7.99e-05	FALSE	0.0297096
cg09126569	0.0282254	0.00644393	8.02e-05	FALSE	0.0297794
cg16728934	0.0429481	0.00980632	8.03e-05	FALSE	0.0297804
cg25345520	0.0392017	0.00895163	8.04e-05	FALSE	0.0297804
cg18815589	0.041592	0.00949712	8.04e-05	FALSE	0.0297804
cg13393612	0.0319661	0.00730206	8.08e-05	FALSE	0.0299021
cg07994859	0.0373342	0.00852936	8.1e-05	FALSE	0.0299259
cg15736994	0.0353237	0.00807096	8.11e-05	FALSE	0.0299449
cg03582047	0.0246188	0.00562562	8.12e-05	FALSE	0.0299605
cg03043417	0.0338705	0.00774264	8.16e-05	FALSE	0.0300704
cg02232377	0.0413669	0.00945685	8.17e-05	FALSE	0.0300704
cg25024321	0.0497327	0.0113697	8.17e-05	FALSE	0.0300704
cg27030744	0.0307827	0.00704136	8.23e-05	FALSE	0.0300854
cg08847382	0.0348796	0.00797955	8.25e-05	FALSE	0.0300854
cg27049654	0.0356768	0.00815956	8.22e-05	FALSE	0.0300854
cg16671674	0.052292	0.0119591	8.21e-05	FALSE	0.0300854
cg26178251	0.04104	0.00938554	8.21e-05	FALSE	0.0300854
cg24874998	0.0579394	0.0132496	8.2e-05	FALSE	0.0300854
cg27542767	0.0623984	0.0142744	8.24e-05	FALSE	0.0300854
cg12561945	0.0608988	0.0139305	8.24e-05	FALSE	0.0300854
cg20218077	0.0308191	0.00704773	8.2e-05	FALSE	0.0300854
cg22008130	0.0540901	0.0123721	8.23e-05	FALSE	0.0300854
cg22737154	0.0579696	0.0132651	8.28e-05	FALSE	0.0301566
cg09927287	0.0456347	0.0104446	8.3e-05	FALSE	0.0302129
cg14200725	-0.0221384	0.00506736	8.31e-05	FALSE	0.0302221
cg15405515	0.0450076	0.0103039	8.33e-05	FALSE	0.0302726
cg00284179	0.0450675	0.0103218	8.37e-05	FALSE	0.0303564
cg11303630	-0.0226835	0.00519493	8.37e-05	FALSE	0.0303564
cg24280945	0.0444938	0.0101895	8.36e-05	FALSE	0.0303564
cg09811386	0.0306084	0.00701572	8.46e-05	FALSE	0.0306291
cg11816081	0.0398083	0.00912434	8.46e-05	FALSE	0.0306291
cg05779441	0.0341578	0.00783127	8.49e-05	FALSE	0.0306817
cg17185404	0.0436627	0.0100101	8.49e-05	FALSE	0.0306817
cg05690069	0.0300435	0.00689019	8.53e-05	FALSE	0.0307876
cg22287800	0.0374428	0.00858998	8.57e-05	FALSE	0.030838
cg24274995	0.0621321	0.0142549	8.58e-05	FALSE	0.030838
cg09525994	-0.04852	0.0111324	8.58e-05	FALSE	0.030838
cg05352972	0.0258112	0.00592219	8.58e-05	FALSE	0.030838
cg03572760	-0.0401094	0.00920153	8.57e-05	FALSE	0.030838
cg09169356	0.0536794	0.0123257	8.67e-05	FALSE	0.0311314
cg23682322	0.057333	0.0131692	8.71e-05	FALSE	0.0312512
cg23912509	0.0262651	0.00603443	8.74e-05	FALSE	0.0313237
cg14462485	0.0497346	0.0114309	8.79e-05	FALSE	0.0314497
cg10227629	0.0434119	0.00997818	8.79e-05	FALSE	0.0314497
cg23196549	-0.0579319	0.0133192	8.82e-05	FALSE	0.0314519
cg08815727	-0.041717	0.00959144	8.83e-05	FALSE	0.0314519
cg24192909	0.0446448	0.0102638	8.82e-05	FALSE	0.0314519
cg13342558	0.0395074	0.00908264	8.82e-05	FALSE	0.0314519
cg16324958	0.0896825	0.0206201	8.83e-05	FALSE	0.0314519
cg05119480	-0.0117307	0.00269763	8.85e-05	FALSE	0.0314653
cg13910460	0.040041	0.00920844	8.86e-05	FALSE	0.0314653
cg24959134	0.0515116	0.0118459	8.85e-05	FALSE	0.0314653
cg09613510	0.0298897	0.00687499	8.88e-05	FALSE	0.0314787
cg01426169	-0.0362808	0.00834495	8.87e-05	FALSE	0.0314787
cg09084496	0.0608067	0.013989	8.9e-05	FALSE	0.0315361
cg17228470	0.0458181	0.0105416	8.91e-05	FALSE	0.0315405
cg13283765	0.0477056	0.0109775	8.93e-05	FALSE	0.0315743
cg08889659	0.0344754	0.00793354	8.93e-05	FALSE	0.0315743
cg00706469	0.0292148	0.00672469	8.96e-05	FALSE	0.0316562
cg26975848	0.0414162	0.00953436	8.98e-05	FALSE	0.0316724
cg11239175	0.0404148	0.00930424	8.98e-05	FALSE	0.0316724
cg16703008	0.0272237	0.00626829	9e-05	FALSE	0.0316789
cg23170346	0.0449253	0.0103438	9e-05	FALSE	0.0316789
cg04119977	0.0302736	0.00697408	9.06e-05	FALSE	0.0318703
cg00415424	0.0330756	0.00762091	9.08e-05	FALSE	0.0319179
cg22770727	-0.012887	0.00297039	9.13e-05	FALSE	0.0320521
cg07037223	0.0442265	0.0101963	9.16e-05	FALSE	0.0320947
cg10687420	0.0625105	0.0144107	9.15e-05	FALSE	0.0320947
cg13363904	0.0616038	0.0142065	9.19e-05	FALSE	0.0321872
cg22915373	0.029434	0.00679086	9.25e-05	FALSE	0.032273
cg14384416	0.0661998	0.0152712	9.23e-05	FALSE	0.032273
cg06803420	0.0369241	0.00851845	9.24e-05	FALSE	0.032273
cg13288195	0.0581519	0.0134149	9.23e-05	FALSE	0.032273
cg13904520	0.0330205	0.00761983	9.27e-05	FALSE	0.032333
cg17109725	0.0357725	0.00825865	9.33e-05	FALSE	0.0324574
cg25977900	0.0428829	0.009901	9.34e-05	FALSE	0.0324574
cg13039454	0.0532389	0.0122915	9.34e-05	FALSE	0.0324574
cg09121152	0.0322245	0.00743906	9.32e-05	FALSE	0.0324574
cg09736239	0.0452547	0.0104533	9.4e-05	FALSE	0.0324687
cg18943134	0.0422697	0.00976238	9.38e-05	FALSE	0.0324687
cg11271171	0.0428826	0.0099058	9.4e-05	FALSE	0.0324687
cg11365072	0.0454509	0.0104968	9.38e-05	FALSE	0.0324687
cg09051342	0.0285424	0.00659347	9.41e-05	FALSE	0.0324687
cg21087481	0.0555967	0.012841	9.39e-05	FALSE	0.0324687
cg05125641	0.0558814	0.012908	9.4e-05	FALSE	0.0324687
cg05155520	0.0544607	0.0125807	9.41e-05	FALSE	0.0324687
cg06584433	0.0397245	0.00917784	9.42e-05	FALSE	0.0325
cg02013527	0.0424397	0.00980616	9.44e-05	FALSE	0.0325028
cg22405653	0.0419804	0.0097003	9.44e-05	FALSE	0.0325028
cg09923769	0.0252261	0.00583177	9.5e-05	FALSE	0.0326884
cg26924392	0.116413	0.0269233	9.56e-05	FALSE	0.0327585
cg15138846	0.0468206	0.0108279	9.55e-05	FALSE	0.0327585
cg02798181	0.0389251	0.00900145	9.54e-05	FALSE	0.0327585
cg27567416	0.031239	0.00722345	9.53e-05	FALSE	0.0327585
cg01021743	0.0393505	0.00910142	9.57e-05	FALSE	0.0327619
cg25681379	0.0420537	0.00972721	9.57e-05	FALSE	0.0327619
cg16308270	0.031086	0.00719175	9.6e-05	FALSE	0.032767
cg16737749	0.0474855	0.0109861	9.6e-05	FALSE	0.032767
cg12978143	0.017086	0.0039531	9.61e-05	FALSE	0.032767
cg05308117	0.0456987	0.0105718	9.59e-05	FALSE	0.032767
cg11284959	0.0416309	0.0096335	9.63e-05	FALSE	0.0327993
cg01306747	0.0606225	0.0140287	9.63e-05	FALSE	0.0327993
cg23972860	0.0505031	0.0116877	9.64e-05	FALSE	0.032801
cg20697578	0.0458703	0.0106193	9.69e-05	FALSE	0.0328752
cg10898335	0.092463	0.0214046	9.68e-05	FALSE	0.0328752
cg00273657	0.0472273	0.0109323	9.67e-05	FALSE	0.0328752
cg22534724	0.0317015	0.00733976	9.7e-05	FALSE	0.0328859
cg19871722	0.0544082	0.0126062	9.79e-05	FALSE	0.0330601
cg17327492	0.0671399	0.0155571	9.8e-05	FALSE	0.0330601
cg04232935	0.0639084	0.0148064	9.78e-05	FALSE	0.0330601
cg26684131	0.0560789	0.0129925	9.78e-05	FALSE	0.0330601
cg22677048	0.0444328	0.0102932	9.77e-05	FALSE	0.0330601
cg08684663	0.0393159	0.0091102	9.8e-05	FALSE	0.0330601
cg10506461	0.0360645	0.00835618	9.8e-05	FALSE	0.0330601
cg08294772	0.0499433	0.0115744	9.82e-05	FALSE	0.0330718
cg05395704	0.0393994	0.0091309	9.82e-05	FALSE	0.0330718
cg25364469	0.0452598	0.0104929	9.87e-05	FALSE	0.0331546
cg22475430	-0.118414	0.0274529	9.87e-05	FALSE	0.0331546
cg10820158	0.0524958	0.0121692	9.86e-05	FALSE	0.0331546
cg22117498	0.0444246	0.0103	9.88e-05	FALSE	0.0331587
cg13529513	0.0395245	0.00916766	9.94e-05	FALSE	0.0333123
cg07347294	0.0382238	0.00886736	9.96e-05	FALSE	0.0333283
cg13645049	0.0445421	0.0103327	9.95e-05	FALSE	0.0333283
cg22392038	-0.0171691	0.0039833	9.97e-05	FALSE	0.0333383
cg12746908	0.0251802	0.00584286	9.99e-05	FALSE	0.0333704
cg12841068	0.0544353	0.0126317	9.99e-05	FALSE	0.0333704
cg15445958	0.0431185	0.0100095	0.000100458	FALSE	0.0334873
cg20017995	-0.0527916	0.0122548	0.000100446	FALSE	0.0334873
cg24375470	0.0373956	0.00868546	0.000101159	FALSE	0.0335727
cg21522892	0.0708765	0.0164582	0.000100872	FALSE	0.0335727
cg11215644	0.0291299	0.00676519	0.000101063	FALSE	0.0335727
cg15528579	0.0411259	0.00955092	0.000101028	FALSE	0.0335727
cg23437216	-0.0303008	0.00703787	0.000101205	FALSE	0.0335727
cg06719949	0.0423619	0.00983787	0.000101013	FALSE	0.0335727
cg01896119	0.0398767	0.00926503	0.000101644	FALSE	0.0336909
cg12582028	-0.0258506	0.00600763	0.000101972	FALSE	0.0337725
cg12406391	-0.0353956	0.00822639	0.000102059	FALSE	0.033774
cg02697373	0.0685697	0.0159423	0.00010256	FALSE	0.0338578
cg25476235	0.056603	0.0131601	0.00010256	FALSE	0.0338578
cg02137495	0.0325805	0.00757465	0.000102516	FALSE	0.0338578
cg18484220	0.0387616	0.00901415	0.000102888	FALSE	0.033939
cg24090192	0.0271644	0.0063179	0.000103043	FALSE	0.0339625
cg18292434	-0.0564613	0.0131366	0.000103553	FALSE	0.0340759
cg11861579	0.0304562	0.00708592	0.000103513	FALSE	0.0340759
cg08408971	0.037553	0.00873856	0.000103752	FALSE	0.0341142
cg04859826	0.0512853	0.0119356	0.00010393	FALSE	0.0341453
cg19577080	0.0424499	0.00988054	0.000104097	FALSE	0.0341729
cg14716968	0.0427864	0.00995961	0.000104203	FALSE	0.0341801
cg09322349	0.0360238	0.008387	0.000104461	FALSE	0.0342197
cg01437998	0.0445504	0.0103724	0.00010449	FALSE	0.0342197
cg11778362	0.0433129	0.0100858	0.000104705	FALSE	0.0342626
cg00025680	-0.0243298	0.0056668	0.000105049	FALSE	0.0342933
cg20095390	0.0395026	0.00919991	0.000104911	FALSE	0.0342933
cg14776050	0.0565179	0.0131635	0.000105	FALSE	0.0342933
cg00658411	-0.0384191	0.00895003	0.000105297	FALSE	0.0343468
cg23213449	0.0233882	0.00544967	0.000105609	FALSE	0.0344042
cg13529733	0.0556966	0.012979	0.000105738	FALSE	0.0344042
cg12999267	0.0601794	0.0140243	0.000105808	FALSE	0.0344042
cg26155802	0.0590047	0.013749	0.000105643	FALSE	0.0344042
cg08578323	0.0539777	0.0125853	0.000106506	FALSE	0.0345489
cg26732155	0.0382046	0.00890755	0.000106482	FALSE	0.0345489
cg26554353	0.0333382	0.00777269	0.000106438	FALSE	0.0345489
cg27485619	0.0222936	0.00519924	0.000106863	FALSE	0.034603
cg23737049	0.0383649	0.00894824	0.00010701	FALSE	0.034603
cg11032810	0.0405528	0.00945708	0.00010679	FALSE	0.034603
cg13760683	0.0368438	0.00859303	0.00010694	FALSE	0.034603
cg03987227	-0.041814	0.00975463	0.00010729	FALSE	0.0346553
cg05810177	0.0420212	0.0098033	0.00010734	FALSE	0.0346553
cg21363706	0.0428429	0.00999567	0.000107436	FALSE	0.034659
cg27568504	0.0478578	0.0111664	0.000107531	FALSE	0.0346622
cg15981851	0.0316624	0.00738987	0.000107963	FALSE	0.0347742
cg04414509	0.0469326	0.0109568	0.000108345	FALSE	0.0348425
cg23503342	0.076657	0.017896	0.000108326	FALSE	0.0348425
cg01096199	0.0622657	0.0145376	0.000108457	FALSE	0.0348513
cg00978519	0.0328438	0.00766883	0.000108567	FALSE	0.0348593
cg19590439	0.0259977	0.00607083	0.000108689	FALSE	0.0348712
cg26982321	0.0415064	0.00969302	0.000108792	FALSE	0.0348771
cg00452949	0.0285164	0.00666075	0.000109077	FALSE	0.0349139
cg16119128	-0.0216519	0.00505723	0.000109036	FALSE	0.0349139
cg00490004	0.0497422	0.0116262	0.000110028	FALSE	0.0351906
cg10704680	0.0312852	0.00731321	0.000110215	FALSE	0.0351958
cg21188731	0.0354165	0.00827885	0.000110202	FALSE	0.0351958
cg22074858	0.0514553	0.0120301	0.000110457	FALSE	0.035202
cg26052377	0.0392033	0.00916586	0.000110492	FALSE	0.035202
cg26959945	0.0511824	0.0119656	0.00011037	FALSE	0.035202
cg11418696	0.0268765	0.00628543	0.00011087	FALSE	0.0352441
cg03914237	0.0571431	0.0133629	0.000110776	FALSE	0.0352441
cg17837069	0.0329202	0.00769896	0.00011089	FALSE	0.0352441
cg21519058	0.0319185	0.0074655	0.000111054	FALSE	0.0352441
cg09175338	0.0455613	0.0106563	0.000111029	FALSE	0.0352441
cg08461899	0.0399532	0.009347	0.000111406	FALSE	0.0352879
cg22876250	0.0342266	0.00800752	0.00011145	FALSE	0.0352879
cg22610106	0.0681658	0.0159463	0.000111314	FALSE	0.0352879
cg21690760	0.0485615	0.0113633	0.000111715	FALSE	0.0353447
cg19859270	0.0564688	0.013215	0.000111876	FALSE	0.0353683
cg05556276	0.0443212	0.0103768	0.000112539	FALSE	0.0354723
cg10381813	-0.0286869	0.00671596	0.00011244	FALSE	0.0354723
cg17056048	0.0264075	0.00618456	0.000112983	FALSE	0.0354723
cg08814749	0.0652523	0.0152786	0.000112656	FALSE	0.0354723
cg06334484	0.0236906	0.00554713	0.000112672	FALSE	0.0354723
cg15541987	0.0310464	0.00727071	0.000112926	FALSE	0.0354723
cg24306422	0.0463177	0.0108469	0.000112904	FALSE	0.0354723
cg22441141	0.0339213	0.00794335	0.000112806	FALSE	0.0354723
cg25203286	0.0457826	0.0107185	0.000112475	FALSE	0.0354723
cg20735442	-0.0120632	0.00282628	0.000113574	FALSE	0.0356308
cg05147525	-0.036963	0.00866172	0.00011386	FALSE	0.0356931
cg06235390	-0.0276508	0.00648005	0.000113977	FALSE	0.0357025
cg00955547	0.0614191	0.0143947	0.00011408	FALSE	0.0357074
cg14214651	-0.0325221	0.00762295	0.000114234	FALSE	0.0357285
cg10991752	0.036442	0.00854331	0.000114513	FALSE	0.0357885
cg20306842	0.0414544	0.00971988	0.000114745	FALSE	0.0358335
cg10803935	0.0376561	0.00883153	0.00011513	FALSE	0.0359265
cg24263998	0.0443174	0.0103955	0.000115375	FALSE	0.0359756
cg14871870	0.0511767	0.0120059	0.000115552	FALSE	0.0360035
cg13081288	0.0280296	0.00657802	0.000116101	FALSE	0.0361471
cg05313588	0.0284893	0.00668835	0.000116667	FALSE	0.0362683
cg24853589	0.0495797	0.0116393	0.000116619	FALSE	0.0362683
cg17670366	0.0532249	0.0124978	0.00011695	FALSE	0.0362978
cg11350463	0.0397273	0.00932886	0.000117027	FALSE	0.0362978
cg06944758	0.034528	0.00810736	0.000116919	FALSE	0.0362978
cg01601639	0.04429	0.0104011	0.000117153	FALSE	0.0363092
cg13007035	0.045543	0.0106964	0.000117294	FALSE	0.0363256
cg07195197	-0.00871573	0.00204817	0.000118179	FALSE	0.0365445
cg00366880	0.0375984	0.00883503	0.000118094	FALSE	0.0365445
cg05535760	0.0383106	0.00900391	0.00011836	FALSE	0.0365579
cg14980255	0.070462	0.0165607	0.000118401	FALSE	0.0365579
cg17665652	0.08037	0.0188914	0.000118565	FALSE	0.036581
cg05686197	0.041412	0.00974009	0.000119528	FALSE	0.0367678
cg03587884	0.0489101	0.0115026	0.000119382	FALSE	0.0367678
cg01497576	0.0651615	0.0153239	0.000119317	FALSE	0.0367678
cg08776942	0.043351	0.0101961	0.000119524	FALSE	0.0367678
cg15073784	0.0170081	0.00400062	0.000119655	FALSE	0.0367792
cg19275220	0.0645536	0.0151855	0.000119789	FALSE	0.0367927
cg17744883	0.0946992	0.0222889	0.000120643	FALSE	0.0370274
cg20658798	0.0329676	0.00776039	0.000120839	FALSE	0.0370598
cg18030133	0.079175	0.0186414	0.000121183	FALSE	0.0371377
cg23816037	0.0302359	0.00711986	0.000121394	FALSE	0.0371745
cg22514075	0.0426549	0.010049	0.000122152	FALSE	0.0373785
cg06003429	0.0443904	0.01046	0.000122485	FALSE	0.0374526
cg12177314	0.0715059	0.0168526	0.00012278	FALSE	0.0375047
cg09423181	0.0551086	0.0129885	0.000122838	FALSE	0.0375047
cg27090087	0.0307554	0.00724989	0.000123102	FALSE	0.0375575
cg11120364	0.0480266	0.011323	0.000123354	FALSE	0.0376064
cg09689478	0.03441	0.00811439	0.000123699	FALSE	0.0376836
cg11532725	0.0467395	0.0110229	0.000123853	FALSE	0.0377023
cg26230145	0.0476229	0.0112329	0.000124086	FALSE	0.0377453
cg07624438	0.0577031	0.0136128	0.000124367	FALSE	0.0378027
cg22088263	0.0281527	0.006643	0.000124723	FALSE	0.0378638
cg20774552	-0.0298399	0.00704163	0.000124845	FALSE	0.0378638
cg24553547	0.0739796	0.0174574	0.000124813	FALSE	0.0378638
cg19198358	0.0329501	0.00777725	0.000125193	FALSE	0.0379134
cg12579684	0.028149	0.00664403	0.000125192	FALSE	0.0379134
cg24008395	0.0348722	0.00823151	0.000125312	FALSE	0.0379215
cg15395971	0.0607246	0.0143359	0.000125538	FALSE	0.0379309
cg15515095	0.0577014	0.0136222	0.000125537	FALSE	0.0379309
cg02911957	0.0519154	0.0122568	0.00012562	FALSE	0.0379309
cg00830325	0.0320084	0.00755913	0.0001261	FALSE	0.0380477
cg19850855	0.0379293	0.00895893	0.000126377	FALSE	0.0380851
cg07125967	0.055398	0.0130853	0.00012641	FALSE	0.0380851
cg24813857	0.0541074	0.0127911	0.000127799	FALSE	0.0384754
cg17533550	0.0655028	0.0154868	0.00012799	FALSE	0.0385046
cg18925726	0.0420354	0.00994105	0.000128433	FALSE	0.0385815
cg17849509	0.039033	0.00923072	0.00012838	FALSE	0.0385815
cg03163982	0.050989	0.0120605	0.000128714	FALSE	0.0386092
cg24502933	0.0517936	0.0122506	0.000128676	FALSE	0.0386092
cg21586223	0.0411907	0.00974382	0.000128871	FALSE	0.0386281
cg08026930	0.0333319	0.0078857	0.000129063	FALSE	0.0386574
cg13225427	0.0353491	0.00836385	0.000129247	FALSE	0.0386843
cg03742705	-0.0250301	0.00592325	0.00012952	FALSE	0.0386973
cg17247122	0.0350771	0.0083011	0.000129573	FALSE	0.0386973
cg25656836	0.026414	0.00625064	0.000129491	FALSE	0.0386973
cg16143796	0.0360013	0.00852365	0.000130338	FALSE	0.0388716
cg01570495	0.0510493	0.0120865	0.000130346	FALSE	0.0388716
cg03078819	-0.0747957	0.0177112	0.000130591	FALSE	0.0389162
cg04687409	0.0661786	0.0156734	0.000130882	FALSE	0.0389486
cg21148025	0.0506208	0.0119888	0.000130889	FALSE	0.0389486
cg17033810	0.0236142	0.00559506	0.000131614	FALSE	0.0391358
cg27121267	0.0436233	0.0103379	0.000131937	FALSE	0.0391751
cg12592359	-0.0722379	0.0171183	0.000131863	FALSE	0.0391751
cg15754660	0.0378543	0.00897352	0.00013247	FALSE	0.039305
cg15527308	0.043283	0.010262	0.00013273	FALSE	0.0393537
cg24718773	0.0823433	0.0195257	0.000132984	FALSE	0.0394005
cg04262428	-0.0286769	0.0068019	0.000133467	FALSE	0.039515
cg25763292	0.0451391	0.0107126	0.000134453	FALSE	0.0397556
cg07783491	0.0297939	0.00707093	0.000134473	FALSE	0.0397556
cg20321319	0.035772	0.00849147	0.000134836	FALSE	0.039834
cg27228191	-0.0211946	0.00503266	0.000135373	FALSE	0.0399086
cg22484599	-0.0219366	0.00520854	0.000135271	FALSE	0.0399086
cg09834049	-0.0369451	0.00877263	0.00013538	FALSE	0.0399086
cg13081568	0.0442121	0.0104992	0.00013555	FALSE	0.0399301
cg17093885	0.0554519	0.0131692	0.000135656	FALSE	0.0399327
cg14171188	0.0964493	0.0229087	0.000135901	FALSE	0.0399762
cg14203486	0.0699758	0.0166235	0.000136193	FALSE	0.0400334
cg13963033	-0.0248203	0.00589784	0.00013665	FALSE	0.0401389
cg01028017	0.0416026	0.00988684	0.000136859	FALSE	0.0401714
cg06797644	0.0613181	0.0145741	0.000137093	FALSE	0.0401879
cg23202139	0.0614849	0.0146139	0.000137111	FALSE	0.0401879
cg24574382	-0.0606545	0.0144233	0.000137946	FALSE	0.0402568
cg00915395	0.0219541	0.0052197	0.000137648	FALSE	0.0402568
cg09652509	0.0368339	0.00875906	0.000137979	FALSE	0.0402568
cg21371235	0.0232983	0.0055398	0.000137814	FALSE	0.0402568
cg26841074	0.0541541	0.0128782	0.000138033	FALSE	0.0402568
cg03363142	0.0599045	0.0142445	0.000137889	FALSE	0.0402568
cg16212754	0.0469822	0.0111709	0.000137751	FALSE	0.0402568
cg08642538	0.0677831	0.0161267	0.00013887	FALSE	0.0403005
cg07118895	0.0547725	0.0130291	0.000138562	FALSE	0.0403005
cg10808710	0.0325443	0.00774255	0.0001388	FALSE	0.0403005
cg15123519	0.0592764	0.0141019	0.000138746	FALSE	0.0403005
cg07022591	0.0595476	0.0141633	0.000138349	FALSE	0.0403005
cg13864794	0.0599437	0.0142588	0.000138511	FALSE	0.0403005
cg26412434	0.0271934	0.00646943	0.000138777	FALSE	0.0403005
cg02318454	0.0359424	0.00855351	0.000139334	FALSE	0.0404068
cg01108642	0.0568853	0.0135389	0.000139527	FALSE	0.0404341
cg13550670	0.0365742	0.00870534	0.000139641	FALSE	0.0404386
cg13806966	-0.0651198	0.0155016	0.000139861	FALSE	0.0404736
cg17172066	-0.0266636	0.00634788	0.000140049	FALSE	0.0404994
cg02567839	0.0550949	0.0131199	0.000140505	FALSE	0.0405816
cg13851989	0.0502625	0.0119693	0.000140531	FALSE	0.0405816
cg08050305	0.0282707	0.00673307	0.00014075	FALSE	0.0406162
cg15574609	0.0515356	0.0122751	0.000140916	FALSE	0.0406185
cg07236114	0.052476	0.0124993	0.000140955	FALSE	0.0406185
cg02922566	0.0414836	0.00988184	0.000141105	FALSE	0.0406331
cg02592454	0.0265578	0.00632733	0.000141385	FALSE	0.0406743
cg26239085	-0.0541251	0.0128956	0.000141446	FALSE	0.0406743
cg11294626	0.0267611	0.00637836	0.000142136	FALSE	0.040825
cg12760573	0.0367049	0.00874859	0.000142169	FALSE	0.040825
cg19539519	-0.0527418	0.012573	0.000142462	FALSE	0.0408804
cg24212047	0.0520494	0.0124106	0.000142862	FALSE	0.0409404
cg10620100	-0.0179664	0.00428392	0.00014287	FALSE	0.0409404
cg11554507	0.054376	0.0129709	0.000143649	FALSE	0.0410622
cg23621013	0.047168	0.0112504	0.000143479	FALSE	0.0410622
cg11276093	0.0612365	0.0146077	0.000143696	FALSE	0.0410622
cg14529331	0.0922042	0.0219937	0.000143591	FALSE	0.0410622
cg06476131	0.0849583	0.0202685	0.000143883	FALSE	0.0410871
cg19406878	0.0423983	0.0101162	0.000144114	FALSE	0.041096
cg03901910	0.061425	0.0146556	0.000144059	FALSE	0.041096
cg05339076	0.0365983	0.00873406	0.000144481	FALSE	0.0411718
cg13165983	0.0417573	0.00996678	0.000144765	FALSE	0.0412233
cg08109136	0.0533621	0.0127373	0.000144863	FALSE	0.0412233
cg08970682	0.0530417	0.0126628	0.000145147	FALSE	0.0412742
cg14770102	0.037266	0.00889705	0.000145242	FALSE	0.0412742
cg17981805	0.0247574	0.00591208	0.000145688	FALSE	0.0413561
cg13549667	-0.0517923	0.0123683	0.000145732	FALSE	0.0413561
cg24829707	0.0431729	0.0103125	0.000146188	FALSE	0.0414093
cg24764372	0.0416811	0.00995547	0.000146062	FALSE	0.0414093
cg22784078	0.0389351	0.00930038	0.000146223	FALSE	0.0414093
cg03612692	0.0287587	0.00687084	0.000146578	FALSE	0.0414733
cg26647771	0.0534305	0.0127658	0.000146651	FALSE	0.0414733
cg24363020	0.0363249	0.00867983	0.000146861	FALSE	0.0414756
cg07429038	0.0525281	0.0125512	0.000146802	FALSE	0.0414756
cg14541801	0.0605334	0.0144751	0.000148258	FALSE	0.0418413
cg01996799	0.0442912	0.0105928	0.000148554	FALSE	0.0418945
cg24181062	0.0355821	0.00851068	0.000148731	FALSE	0.0418945
cg09244436	0.0400115	0.00957023	0.000148752	FALSE	0.0418945
cg03620376	-0.0569552	0.0136254	0.000149095	FALSE	0.0419621
cg09356916	0.0608576	0.0145637	0.000149718	FALSE	0.0421087
cg07679370	0.036654	0.00877284	0.000149998	FALSE	0.0421225
cg13112511	0.0545486	0.0130565	0.000150101	FALSE	0.0421225
cg06992213	0.0578793	0.0138557	0.000150383	FALSE	0.0421225
cg01298678	-0.0503965	0.0120622	0.000150029	FALSE	0.0421225
cg02898036	0.0391966	0.0093826	0.000150246	FALSE	0.0421225
cg09749669	0.0286745	0.00686418	0.000150321	FALSE	0.0421225
cg00850073	-0.0257653	0.00617018	0.000151081	FALSE	0.0422342
cg02029843	0.0432894	0.0103668	0.000151091	FALSE	0.0422342
cg11803589	0.0383887	0.00919235	0.000150904	FALSE	0.0422342
cg02155287	0.0861873	0.0206441	0.000151486	FALSE	0.0422872
cg16845363	0.0404806	0.00969603	0.000151461	FALSE	0.0422872
cg12818159	0.0461965	0.011067	0.000151786	FALSE	0.0423419
cg03003722	0.03024	0.0072454	0.000152058	FALSE	0.0423891
cg09043104	0.0442931	0.0106151	0.000152545	FALSE	0.0424959
cg20971998	0.0333849	0.00800331	0.000153135	FALSE	0.0426314
cg16292586	0.0358189	0.00858776	0.000153354	FALSE	0.0426345
cg12205669	0.0606615	0.0145433	0.000153271	FALSE	0.0426345
cg16707808	0.0405312	0.00971897	0.000153642	FALSE	0.0426507
cg15100501	0.0247418	0.00593308	0.000153724	FALSE	0.0426507
cg07122123	0.0394973	0.00947127	0.000153688	FALSE	0.0426507
cg04458969	-0.0398173	0.00954914	0.000153919	FALSE	0.042676
cg23532713	-0.0267982	0.00642732	0.000154064	FALSE	0.0426874
cg25881723	-0.0211285	0.00506831	0.000154381	FALSE	0.042695
cg03796024	0.0198288	0.00475654	0.00015439	FALSE	0.042695
cg01128850	0.0292134	0.00700778	0.000154404	FALSE	0.042695
cg03437204	-0.0162926	0.00390854	0.000154525	FALSE	0.0426996
cg04037372	0.0617133	0.0148068	0.000154782	FALSE	0.0427133
cg23434592	0.0227462	0.00545735	0.000154746	FALSE	0.0427133
cg18374914	0.030039	0.00720839	0.00015511	FALSE	0.0427463
cg08021025	-0.0960295	0.023043	0.000155026	FALSE	0.0427463
cg05044291	0.0298348	0.00716062	0.00015545	FALSE	0.0427475
cg01079860	0.0388004	0.00931285	0.000155538	FALSE	0.0427475
cg19412109	-0.0243061	0.00583321	0.000155286	FALSE	0.0427475
cg04711622	0.031907	0.00765813	0.00015549	FALSE	0.0427475
cg17984956	0.027987	0.00671776	0.000155636	FALSE	0.0427475
cg08403885	0.0407771	0.00979382	0.000156868	FALSE	0.0427712
cg23075327	-0.0410192	0.00985099	0.00015667	FALSE	0.0427712
cg06792975	0.0381629	0.00916151	0.000155902	FALSE	0.0427712
cg15297220	0.0480467	0.0115387	0.000156675	FALSE	0.0427712
cg16455748	0.0322999	0.00775675	0.000156604	FALSE	0.0427712
cg21179705	0.0464551	0.0111575	0.000156862	FALSE	0.0427712
cg00640456	0.0263312	0.0063238	0.000156741	FALSE	0.0427712
cg23682879	0.0514275	0.0123481	0.000156271	FALSE	0.0427712
cg27169073	0.0385341	0.00925219	0.00015624	FALSE	0.0427712
cg00912407	0.0358905	0.00861958	0.000156732	FALSE	0.0427712
cg09055507	-0.0299643	0.00719675	0.000156852	FALSE	0.0427712
cg03983058	0.0357519	0.00859006	0.000157617	FALSE	0.0429467
cg25386707	-0.021309	0.00512073	0.000157953	FALSE	0.0430099
cg21919420	0.060087	0.0144419	0.000158296	FALSE	0.0430745
cg03889507	0.0254874	0.00612742	0.000158804	FALSE	0.043184
cg13548587	0.0340426	0.00818547	0.000159124	FALSE	0.0432171
cg18683606	-0.0488937	0.0117564	0.000159136	FALSE	0.0432171
cg13227551	0.0360081	0.00865918	0.000159389	FALSE	0.0432573
cg21204492	0.0374414	0.00900467	0.000159571	FALSE	0.0432781
cg06700166	0.0442773	0.0106574	0.000161233	FALSE	0.043671
cg10625020	0.0477063	0.0114825	0.000161199	FALSE	0.043671
cg00231299	0.071952	0.0173216	0.000161598	FALSE	0.0437411
cg00458317	0.0405957	0.00977407	0.000161837	FALSE	0.0437769
cg01556706	0.078641	0.0189411	0.000162606	FALSE	0.0439559
cg06778183	0.0377547	0.00909421	0.000162784	FALSE	0.043958
cg01910638	0.0413226	0.00995394	0.000162847	FALSE	0.043958
cg07020596	0.0671006	0.0161641	0.000162935	FALSE	0.043958
cg12182525	0.0542363	0.0130675	0.00016331	FALSE	0.0440302
cg23976846	0.0335281	0.00807927	0.000163596	FALSE	0.0440783
cg26764362	0.0305193	0.00735535	0.000163909	FALSE	0.0441338
cg17057625	0.0281422	0.00678355	0.000164247	FALSE	0.0441957
cg24758792	0.0565745	0.01364	0.000164696	FALSE	0.0442875
cg15055060	0.0337375	0.00813454	0.000164832	FALSE	0.0442949
cg05177776	0.0293639	0.00708088	0.000165087	FALSE	0.0443346
cg16090764	0.0407774	0.00983555	0.000165603	FALSE	0.044444
cg02683846	0.0669654	0.0161543	0.00016588	FALSE	0.0444894
cg17576979	0.0453521	0.0109419	0.000166173	FALSE	0.0445097
cg08639121	-0.0191397	0.00461771	0.000166149	FALSE	0.0445097
cg06313433	0.0497534	0.0120066	0.00016667	FALSE	0.0446136
cg02592586	0.0419237	0.0101194	0.000167132	FALSE	0.0446587
cg11532418	0.0416161	0.0100453	0.000167165	FALSE	0.0446587
cg20768326	0.0216573	0.0052274	0.000167074	FALSE	0.0446587
cg12626076	0.0444267	0.0107275	0.000167919	FALSE	0.044831
cg01170276	-0.0355837	0.00859314	0.000168151	FALSE	0.0448346
cg09633533	-0.0359829	0.00868941	0.000168114	FALSE	0.0448346
cg18584639	0.0311907	0.00753388	0.000168605	FALSE	0.0449265
cg03655330	-0.0278931	0.00673858	0.000168987	FALSE	0.044941
cg08959645	0.0399264	0.0096453	0.000168916	FALSE	0.044941
cg09703123	-0.0480228	0.0116017	0.000169002	FALSE	0.044941
cg11818438	0.0558755	0.0134994	0.000169098	FALSE	0.044941
cg11553311	0.0354673	0.00857137	0.000169739	FALSE	0.044995
cg22478258	0.0753569	0.0182108	0.000169657	FALSE	0.044995
cg27347930	-0.0498713	0.0120506	0.00016943	FALSE	0.044995
cg18596621	0.0488968	0.0118165	0.000169662	FALSE	0.044995
cg19617161	0.0821883	0.0198682	0.000170363	FALSE	0.0451076
cg04260516	-0.032604	0.00788175	0.000170384	FALSE	0.0451076
cg02851435	0.0526421	0.0127268	0.000170554	FALSE	0.0451235
cg13322063	0.0349432	0.00844894	0.000170818	FALSE	0.0451515
cg00108992	0.0320675	0.00775385	0.00017088	FALSE	0.0451515
cg12774946	0.0351355	0.00849757	0.000171362	FALSE	0.0451915
cg25924694	0.0494062	0.0119485	0.000171287	FALSE	0.0451915
cg02534744	-0.0416723	0.0100782	0.000171296	FALSE	0.0451915
cg08683249	-0.0300248	0.00726313	0.00017184	FALSE	0.0452884
cg11150520	0.0529272	0.0128043	0.000172004	FALSE	0.0453027
cg00390941	0.0339634	0.00821768	0.000172312	FALSE	0.0453257
cg20674067	0.038917	0.0094159	0.000172237	FALSE	0.0453257
cg23415219	0.038228	0.00925025	0.000172485	FALSE	0.0453421
cg06517798	0.0384506	0.00930512	0.00017272	FALSE	0.0453458
cg07325692	0.0406207	0.00982981	0.000172616	FALSE	0.0453458
cg07860833	0.0268262	0.00649309	0.000173094	FALSE	0.0454147
cg18643176	-0.022933	0.00555204	0.000173592	FALSE	0.0454782
cg13430053	0.0393855	0.00953607	0.000173805	FALSE	0.0454782
cg01891925	0.0227401	0.00550507	0.00017349	FALSE	0.0454782
cg01310473	0.0667077	0.0161505	0.000173682	FALSE	0.0454782
cg05453820	0.0464687	0.0112515	0.00017389	FALSE	0.0454782
cg11756777	0.0313584	0.00759329	0.000174021	FALSE	0.0454836
cg08193273	0.0246349	0.00596583	0.000174243	FALSE	0.0454991
cg07567777	-0.031117	0.0075358	0.000174302	FALSE	0.0454991
cg14239618	0.0511978	0.0124027	0.000174983	FALSE	0.0456189
cg09147429	0.046613	0.0112915	0.000174887	FALSE	0.0456189
cg00046991	0.0597803	0.0144858	0.000175587	FALSE	0.0457471
cg00829978	0.0352944	0.00855358	0.000175891	FALSE	0.0457792
cg24897126	-0.0349913	0.00848029	0.000175933	FALSE	0.0457792
cg24700219	0.0291598	0.00706774	0.000176165	FALSE	0.0457814
cg11988722	0.0916962	0.0222252	0.000176153	FALSE	0.0457814
cg09989847	0.0397492	0.00963725	0.000176823	FALSE	0.0458654
cg02982238	0.0303582	0.00736029	0.000176797	FALSE	0.0458654
cg27401543	0.0328051	0.00795303	0.000176651	FALSE	0.0458654
cg26992002	0.0438011	0.010622	0.000177322	FALSE	0.0459656
cg09215316	-0.107435	0.0260571	0.000177626	FALSE	0.0459679
cg11469908	0.0299286	0.00725959	0.00017786	FALSE	0.0459679
cg01785233	-0.0404372	0.0098081	0.000177749	FALSE	0.0459679
cg09424566	0.0506699	0.0122899	0.000177715	FALSE	0.0459679
cg16567957	-0.0345692	0.00838535	0.000177891	FALSE	0.0459679
cg25249448	0.0326144	0.00791217	0.000178174	FALSE	0.0460121
cg08536358	0.0475034	0.0115255	0.00017842	FALSE	0.0460304
cg11204152	0.0286515	0.00695169	0.000178469	FALSE	0.0460304
cg07695447	0.0430665	0.010452	0.000179073	FALSE	0.0461573
cg25781936	0.0576296	0.0139881	0.000179361	FALSE	0.0462023
cg00059161	0.0520467	0.0126341	0.000179559	FALSE	0.0462244
cg18151275	0.0410831	0.00997418	0.00017988	FALSE	0.0462781
cg03425506	0.0325527	0.00790355	0.000179994	FALSE	0.0462783
cg18557215	0.0528796	0.0128406	0.000180322	FALSE	0.0463335
cg02307277	0.036381	0.00883526	0.000180566	FALSE	0.0463672
cg26818821	0.0424355	0.0103064	0.000180737	FALSE	0.0463822
cg26922007	0.0441295	0.0107198	0.00018116	FALSE	0.0464465
cg08267072	0.0496794	0.01207	0.000181553	FALSE	0.0464465
cg01336858	0.040149	0.00975455	0.000181554	FALSE	0.0464465
cg00354437	0.0423567	0.0102898	0.000181299	FALSE	0.0464465
cg16686900	0.0314154	0.0076322	0.000181422	FALSE	0.0464465
cg06842181	0.0310077	0.00753421	0.00018174	FALSE	0.0464651
cg04657715	0.0437443	0.0106307	0.000182129	FALSE	0.0465066
cg01277162	0.047532	0.0115507	0.000182018	FALSE	0.0465066
cg23451678	0.0542351	0.0131833	0.000182667	FALSE	0.0465861
cg00053927	0.0401747	0.00976544	0.000182646	FALSE	0.0465861
cg26289788	0.0320811	0.0077987	0.00018282	FALSE	0.0465963
cg13916421	0.0302708	0.00736156	0.000183746	FALSE	0.0467789
cg23947251	0.050491	0.012279	0.000183765	FALSE	0.0467789
cg09205945	0.0341703	0.00831106	0.000184074	FALSE	0.0468284
cg11072645	0.0491259	0.0119494	0.000184222	FALSE	0.0468371
cg14929805	0.0656095	0.0159625	0.000184748	FALSE	0.0469418
cg05420143	0.0450882	0.0109732	0.000185486	FALSE	0.0470419
cg14671000	0.0401473	0.00977029	0.000185376	FALSE	0.0470419
cg06565744	0.0417179	0.0101521	0.000185271	FALSE	0.0470419
cg23139887	0.0479619	0.0116767	0.0001863	FALSE	0.0472191
cg04372973	0.0376755	0.00917715	0.000187522	FALSE	0.0474298
cg15241074	0.0406937	0.00991339	0.00018777	FALSE	0.0474298
cg26032325	0.0413479	0.0100722	0.000187637	FALSE	0.0474298
cg07894567	0.0560129	0.0136435	0.000187451	FALSE	0.0474298
cg26761572	-0.0371173	0.00904153	0.000187613	FALSE	0.0474298
cg04529538	0.0328534	0.00800359	0.000187825	FALSE	0.0474298
cg08448479	0.088198	0.0214906	0.000188285	FALSE	0.0475169
cg10185424	0.0349731	0.00852294	0.000188643	FALSE	0.0475728
cg06373660	0.0566937	0.0138168	0.000188739	FALSE	0.0475728
cg25380622	-0.0314069	0.00765574	0.000189226	FALSE	0.047637
cg05017154	0.048522	0.0118276	0.000189212	FALSE	0.047637
cg08376924	0.0290849	0.00709182	0.000189926	FALSE	0.0477839
cg22835712	0.0443543	0.0108184	0.00019067	FALSE	0.0479138
cg09218510	0.042919	0.0104694	0.000190927	FALSE	0.0479138
cg11058951	0.0425917	0.01039	0.000191026	FALSE	0.0479138
cg14620221	0.0465384	0.0113526	0.000191003	FALSE	0.0479138
cg21508639	0.0362958	0.00885334	0.00019081	FALSE	0.0479138
cg26854298	-0.0415913	0.0101509	0.000192211	FALSE	0.048123
cg08946854	0.066708	0.0162809	0.000192193	FALSE	0.048123
cg12974832	0.0695334	0.0169699	0.000192108	FALSE	0.048123
cg04496824	-0.0526604	0.0128561	0.000192888	FALSE	0.0481245
cg26854559	0.0398881	0.009737	0.000192643	FALSE	0.0481245
cg09088720	0.0387336	0.00945716	0.000193147	FALSE	0.0481245
cg24064279	-0.0305343	0.00745424	0.000192829	FALSE	0.0481245
cg22385595	0.104722	0.025565	0.00019279	FALSE	0.0481245
cg24734792	0.0433486	0.0105831	0.000192957	FALSE	0.0481245
cg23040358	0.0407038	0.00993823	0.000193156	FALSE	0.0481245
cg01439488	-0.0239584	0.00584949	0.000193082	FALSE	0.0481245
cg24860345	0.0536333	0.0130968	0.000193466	FALSE	0.0481433
cg18021847	0.0329478	0.00804526	0.000193376	FALSE	0.0481433
cg05210480	0.0709282	0.0173231	0.000193891	FALSE	0.0482199
cg04443324	0.0333378	0.008143	0.000194127	FALSE	0.0482202
cg19893132	-0.0287088	0.00701208	0.00019404	FALSE	0.0482202
cg07616828	0.0536665	0.0131097	0.000194356	FALSE	0.0482477
cg05897465	0.0236087	0.00577015	0.000195622	FALSE	0.0483906
cg20674248	0.0308882	0.00754838	0.000195324	FALSE	0.0483906
cg04072419	0.0324455	0.00792856	0.000195198	FALSE	0.0483906
cg20433580	0.0339574	0.00829949	0.000195639	FALSE	0.0483906
cg27050114	0.0382083	0.00933672	0.000195187	FALSE	0.0483906
cg07869839	-0.0772368	0.018876	0.000195463	FALSE	0.0483906
cg05002406	0.0730091	0.0178464	0.000195964	FALSE	0.0484417
cg17221738	0.0501731	0.012268	0.000196683	FALSE	0.0485902
cg21746339	0.106028	0.0259303	0.000197165	FALSE	0.04868
cg02749088	0.10094	0.0246923	0.000197802	FALSE	0.0487554
cg20163689	0.0490754	0.0120052	0.000197827	FALSE	0.0487554
cg22621169	0.0331613	0.00811166	0.000197685	FALSE	0.0487554
cg15802639	0.0362857	0.00887722	0.000198043	FALSE	0.0487565
cg04346127	-0.0540017	0.0132115	0.000198069	FALSE	0.0487565
cg04895329	0.0369621	0.0090487	0.000199688	FALSE	0.0490083
cg01923473	0.0302792	0.00741165	0.000199346	FALSE	0.0490083
cg10220494	-0.0445392	0.0109036	0.000199689	FALSE	0.0490083
cg14924620	0.0305527	0.00747906	0.000199504	FALSE	0.0490083
cg18464216	0.0278374	0.00681442	0.000199518	FALSE	0.0490083
cg11832793	0.0470384	0.0115163	0.000199864	FALSE	0.0490144
cg12285605	0.0440315	0.0107805	0.000199952	FALSE	0.0490144
cg13426876	0.0679477	0.0166397	0.000200502	FALSE	0.0491199
cg12916562	0.0448496	0.0109839	0.000200655	FALSE	0.0491279
cg05051142	0.0365601	0.00895457	0.000200886	FALSE	0.0491551
cg00813027	0.0361906	0.00886614	0.000201467	FALSE	0.0492249
cg02189001	0.0297719	0.00729384	0.000201531	FALSE	0.0492249
cg07937999	0.0406797	0.00996572	0.000201422	FALSE	0.0492249
cg01462546	0.0417811	0.0102372	0.00020182	FALSE	0.0492653
cg01008557	0.0330676	0.00810357	0.000202255	FALSE	0.0492653
cg11150518	0.0300086	0.00735333	0.000202043	FALSE	0.0492653
cg06424168	-0.0457449	0.0112106	0.00020232	FALSE	0.0492653
cg08996613	0.0540431	0.0132439	0.000202268	FALSE	0.0492653
cg07780114	0.0534503	0.0130994	0.000202417	FALSE	0.0492653
cg12894814	0.0395168	0.00968752	0.000203162	FALSE	0.0494174
cg04930848	0.0354692	0.0086962	0.000203437	FALSE	0.0494257
cg13316433	0.0605256	0.0148393	0.000203412	FALSE	0.0494257
cg12127048	0.0455378	0.0111689	0.00020438	FALSE	0.0496253
cg13258131	0.0458026	0.0112352	0.000204676	FALSE	0.0496679
cg05501407	0.0254182	0.00623536	0.000204839	FALSE	0.0496781
cg03466415	0.038557	0.00945912	0.000205019	FALSE	0.0496923
cg22943875	0.0538232	0.0132072	0.000205567	FALSE	0.0497957
cg12457683	0.0427696	0.0104984	0.000206424	FALSE	0.049931
cg03021505	0.0349982	0.008591	0.00020649	FALSE	0.049931
cg08050656	0.0429017	0.0105309	0.000206456	FALSE	0.049931
cg19880790	0.0595353	0.0146163	0.000206882	FALSE	0.0499963

## Sheet: Table S3
Table S3: Total and significant clusters associated with male ageing identified in this study
cluster_name	exposure_effect_size.betas	exposure_pvalue.y	n_sites_in_cluster.y	cluster_sites.y	exposure_padjusted.y	chr	start	end	effect_size/5yrs
cluster_3123	0.00593824	2.22e-15	2	;cg00416945;cg00659029	8.63e-12	chr16	88165722	88165938	0.0296912
cluster_840	0.016213	2.22e-15	2	;cg05270617;cg10971559	8.63e-12	chr10	23287263	23287284	0.081065
cluster_7052	0.00637028	1.32e-11	4	;cg12055258;cg07132005;cg03995555;cg09657435	3.43e-08	chr7	121651766	121652024	0.0318514
cluster_915	0.0068529	2.17e-11	4	;cg10410852;cg21820890;cg10842126;cg02044879	4.21e-08	chr10	74714308	74714935	0.0342645
cluster_5923	0.00669718	3.29e-11	2	;cg12178456;cg12202847	5.11e-08	chr5	120191823	120192115	0.0334859
cluster_4026	-0.00576827	8.42e-11	2	;cg18592745;cg00471142	1.09e-07	chr19	39806522	39806765	-0.0288413
cluster_2190	0.0134643	1.64e-10	2	;cg07629125;cg24586528	1.59e-07	chr13	58299015	58299073	0.0673215
cluster_483	0.00503631	1.51e-10	3	;cg00119186;cg03002968;cg02245566	1.59e-07	chr1	158670124	158670617	0.0251815
cluster_3519	0.00673093	2.28e-10	2	;cg00093095;cg24801087	1.61e-07	chr17	76481380	76481729	0.0336546
cluster_4028	-0.00116293	2.21e-10	2	;cg10092241;cg18097850	1.61e-07	chr19	40005557	40005602	-0.00581466
cluster_4364	0.0100822	1.9e-10	2	;cg02192965;cg03217954	1.61e-07	chr2	44502740	44502977	0.0504109
cluster_2776	-0.0115406	2.8e-10	2	;cg04636834;cg20319926	1.81e-07	chr16	685580	685686	-0.057703
cluster_1387	0.00559617	4.09e-10	2	;cg13321166;cg03348161	2.44e-07	chr11	59824038	59824089	0.0279808
cluster_6975	0.00743286	6.18e-10	2	;cg22798737;cg09416203	3.43e-07	chr7	94927713	94928249	0.0371643
cluster_5516	0.00419839	7.06e-10	2	;cg24829483;cg00076653	3.66e-07	chr4	15341641	15341878	0.020992
cluster_1007	0.00409422	9.67e-10	3	;cg12614090;cg04508114;cg01185921	4.17e-07	chr10	116444240	116444463	0.0204711
cluster_6892	0.00480711	9.5e-10	2	;cg13400306;cg23169784	4.17e-07	chr7	37947051	37947061	0.0240356
cluster_7341	0.0142958	9.35e-10	2	;cg22385595;cg25449412	4.17e-07	chr8	1563040	1563113	0.0714789
cluster_6171	0.00533559	1.15e-09	4	;cg05009707;cg11629449;cg22814023;cg06434255	4.46e-07	chr6	29555799	29556229	0.0266779
cluster_6532	0.00745609	1.13e-09	5	;cg00041666;cg07604117;cg19827346;cg20187047;cg13806292	4.46e-07	chr6	152702330	152702463	0.0372805
cluster_2365	-0.00826746	1.27e-09	6	;cg04260516;cg11065693;cg19556208;cg13809864;cg23327992;cg11022340	4.68e-07	chr14	24630327	24630512	-0.0413373
cluster_3133	-0.00366314	2.41e-09	3	;cg19790294;cg03870138;cg27176614	7.82e-07	chr16	88717755	88717989	-0.0183157
cluster_3336	-0.00204516	2.35e-09	3	;cg06865992;cg22534110;cg08348709	7.82e-07	chr17	37764503	37764802	-0.0102258
cluster_4904	0.00674336	2.31e-09	2	;cg10626682;cg24145481	7.82e-07	chr21	31661731	31661998	0.0337168
cluster_3762	-0.00549184	3.14e-09	2	;cg02534744;cg08164326	9.76e-07	chr19	863226	863244	-0.0274592
cluster_1523	0.0132524	3.94e-09	2	;cg14776050;cg09403933	1.18e-06	chr11	74978433	74978559	0.0662622
cluster_3348	0.00477972	5.35e-09	2	;cg22983092;cg18901980	1.48e-06	chr17	38911538	38911540	0.0238986
cluster_6262	-0.00749852	5.26e-09	3	;cg23591298;cg18842363;cg18944099	1.48e-06	chr6	31628935	31629199	-0.0374926
cluster_293	-0.00671566	5.89e-09	4	;cg26518431;cg23659056;cg24114899;cg16342298	1.58e-06	chr1	47901555	47902085	-0.0335783
cluster_643	0.00912341	7.05e-09	3	;cg19723827;cg02155287;cg05813677	1.82e-06	chr1	236192895	236192973	0.0456171
cluster_126	-0.00433009	8.38e-09	4	;cg00918541;cg17329304;cg24535622;cg18125265	2.1e-06	chr1	6546027	6546646	-0.0216504
cluster_4907	0.00514186	1.2e-08	2	;cg24082983;cg14062083	2.91e-06	chr21	31802169	31802829	0.0257093
cluster_652	0.00817261	1.38e-08	3	;cg19262637;cg07595602;cg26427535	3.26e-06	chr1	240783328	240783389	0.040863
cluster_3275	0.00901374	1.47e-08	3	;cg00421089;cg14833286;cg25650956	3.35e-06	chr17	10421635	10422077	0.0450687
cluster_6143	0.0016819	1.52e-08	2	;cg00830325;cg11123018	3.38e-06	chr6	25650786	25651144	0.00840949
cluster_1976	-0.00503266	1.92e-08	2	;cg14132388;cg24973993	4.14e-06	chr12	120242490	120242513	-0.0251633
cluster_543	0.00360903	2.88e-08	5	;cg01092932;cg25349643;cg26160460;cg16010809;cg00111333	6.04e-06	chr1	198828060	198828249	0.0180451
cluster_6442	0.00493304	3.16e-08	2	;cg12397274;cg27090087	6.46e-06	chr6	54172183	54172378	0.0246652
cluster_618	-0.00575445	3.45e-08	2	;cg20939768;cg04945350	6.87e-06	chr1	228604953	228605010	-0.0287723
cluster_4909	0.00468291	3.85e-08	2	;cg06002471;cg18593945	7.47e-06	chr21	32014696	32015231	0.0234146
cluster_1688	-0.0102835	4.81e-08	2	;cg25891078;cg08528444	8.9e-06	chr12	1738035	1738060	-0.0514177
cluster_5760	-0.00492479	4.78e-08	6	;cg13009869;cg18640250;cg00085370;cg01181259;cg12485135;cg01114163	8.9e-06	chr5	1855899	1856713	-0.024624
cluster_67	-0.00630369	5.26e-08	2	;cg12750103;cg05838104	9.51e-06	chr1	2559320	2559371	-0.0315185
cluster_7000	-0.00465334	6.57e-08	2	;cg21255641;cg01669366	1.16e-05	chr7	100077221	100077394	-0.0232667
cluster_3369	-0.00245384	6.87e-08	3	;cg20406482;cg23346773;cg23695880	1.17e-05	chr17	40333521	40333758	-0.0122692
cluster_3660	0.00845337	6.94e-08	2	;cg18356799;cg04180953	1.17e-05	chr18	28742633	28743074	0.0422668
cluster_4084	-0.00390469	7.52e-08	2	;cg01094301;cg06701796	1.17e-05	chr19	47745212	47745582	-0.0195234
cluster_4593	-0.00851459	7.16e-08	2	;cg12941249;cg00215611	1.17e-05	chr2	219860379	219860717	-0.042573
cluster_6400	0.0115682	7.46e-08	8	;cg22478258;cg18927901;cg00980581;cg26681975;cg02683846;cg23059700;cg17767484;cg01976992	1.17e-05	chr6	36237982	36238410	0.0578411
cluster_7683	-0.0055741	7.39e-08	2	;cg01368230;cg03186877	1.17e-05	chr9	34628025	34628238	-0.0278705
cluster_125	-0.00408126	1.04e-07	2	;cg01799460;cg16146806	1.59e-05	chr1	6529710	6530205	-0.0204063
cluster_2637	0.00802684	1.27e-07	5	;cg19409156;cg09625274;cg01325409;cg01497576;cg04643655	1.9e-05	chr15	48413040	48413344	0.0401342
cluster_1556	0.00545857	1.48e-07	2	;cg19356515;cg02001060	2.17e-05	chr11	108408950	108408962	0.0272928
cluster_1806	-0.00504478	1.58e-07	2	;cg01778926;cg25190001	2.23e-05	chr12	49371182	49371310	-0.0252239
cluster_5307	-0.00485492	1.58e-07	3	;cg18292434;cg04557018;cg02390329	2.23e-05	chr3	147112541	147113092	-0.0242746
cluster_6871	-0.0022961	1.67e-07	7	;cg01729491;cg04340874;cg18978493;cg16608407;cg04822748;cg16038003;cg00705992	2.32e-05	chr7	27225772	27226329	-0.0114805
cluster_634	0.0205992	1.79e-07	3	;cg17451688;cg23603573;cg20267718	2.44e-05	chr1	234293071	234293143	0.102996
cluster_4420	0.00744768	2.03e-07	6	;cg18148488;cg00578637;cg19074493;cg16090764;cg14559139;cg03704645	2.71e-05	chr2	88366775	88367503	0.0372384
cluster_1257	-0.00854691	2.14e-07	3	;cg23335134;cg26874323;cg08222610	2.82e-05	chr11	2909690	2909715	-0.0427345
cluster_2910	0.00827467	2.31e-07	2	;cg02805028;cg01896119	2.87e-05	chr16	27899239	27899404	0.0413733
cluster_4538	0.00542868	2.32e-07	2	;cg13425422;cg03466415	2.87e-05	chr2	167168604	167168852	0.0271434
cluster_6960	0.0125826	2.27e-07	3	;cg14752838;cg01310473;cg23708624	2.87e-05	chr7	76828885	76829845	0.0629131
cluster_832	0.0187888	2.28e-07	3	;cg26654358;cg12722935;cg03830712	2.87e-05	chr10	17347047	17347391	0.0939441
cluster_1718	0.00274905	2.95e-07	3	;cg16932285;cg11729019;cg16316042	3.59e-05	chr12	7188165	7188426	0.0137453
cluster_4897	0.0108502	3.11e-07	4	;cg04585185;cg00543364;cg27205487;cg24053070	3.67e-05	chr21	17961737	17962124	0.0542511
cluster_900	-0.00449541	3.07e-07	2	;cg06035456;cg10314139	3.67e-05	chr10	71560212	71560231	-0.022477
cluster_1715	-0.0122619	3.91e-07	8	;cg25316512;cg20006729;cg17762331;cg11812238;cg08021025;cg22475430;cg09215316;cg01437411	4.53e-05	chr12	7032991	7033911	-0.0613094
cluster_123	-0.0064994	4.07e-07	2	;cg13284574;cg12406391	4.65e-05	chr1	6519923	6520194	-0.032497
cluster_1922	0.00864123	4.38e-07	4	;cg25924694;cg16801374;cg11612617;cg14240353	4.89e-05	chr12	102872603	102873312	0.0432062
cluster_6163	0.00339327	4.4e-07	11	;cg19340235;cg25267258;cg10643236;cg00640456;cg12628075;cg03019219;cg16958668;cg01660346;cg18828927;cg24817358;cg07193515	4.89e-05	chr6	29274617	29275337	0.0169664
cluster_6518	0.0119819	4.72e-07	3	;cg10784341;cg18030133;cg19205041	5.16e-05	chr6	143929300	143929511	0.0599093
cluster_5064	-0.00499654	4.93e-07	2	;cg20539366;cg05475172	5.32e-05	chr22	46370644	46371152	-0.0249827
cluster_4532	0.00310057	5.33e-07	3	;cg02251393;cg21992932;cg09357934	5.68e-05	chr2	159651559	159651918	0.0155029
cluster_5024	-0.00478037	5.48e-07	2	;cg18555433;cg08143133	5.68e-05	chr22	32598479	32598570	-0.0239019
cluster_6651	0.00563959	5.43e-07	3	;cg18800641;cg26265390;cg05097820	5.68e-05	chr6	168867541	168867685	0.028198
cluster_5928	0.0105603	6.01e-07	2	;cg12030523;cg07157169	6.15e-05	chr5	126984765	126984994	0.0528017
cluster_2324	-0.0140195	6.57e-07	2	;cg01682917;cg25324786	6.63e-05	chr13	114865944	114866221	-0.0700974
cluster_3227	-0.00488195	6.74e-07	2	;cg25585129;cg01720228	6.71e-05	chr17	4486580	4486934	-0.0244097
cluster_1764	0.0091421	7.11e-07	4	;cg13211181;cg03681383;cg23979954;cg16133681	6.96e-05	chr12	25801455	25801621	0.0457105
cluster_2004	0.010868	7.22e-07	2	;cg25024515;cg25098479	6.96e-05	chr12	124763658	124763800	0.0543399
cluster_5336	0.00601457	7.25e-07	2	;cg18352516;cg23199335	6.96e-05	chr3	177315226	177315882	0.0300729
cluster_7504	0.0145116	7.38e-07	2	;cg13846675;cg17159699	6.99e-05	chr8	53080905	53081140	0.0725581
cluster_5447	-0.00698518	7.51e-07	2	;cg21608500;cg02790486	7.04e-05	chr4	1794043	1794084	-0.0349259
cluster_4404	-0.00683232	8.47e-07	4	;cg08864042;cg20303028;cg14601444;cg01753375	7.83e-05	chr2	74607470	74607600	-0.0341616
cluster_5252	0.00381937	8.78e-07	2	;cg02771886;cg17164827	7.93e-05	chr3	114036607	114036631	0.0190968
cluster_5656	-0.00776307	8.73e-07	2	;cg24950233;cg21383280	7.93e-05	chr4	174457944	174458502	-0.0388154
cluster_4920	0.00545742	9.02e-07	5	;cg03993463;cg24751551;cg27312626;cg13966313;cg13863153	8.06e-05	chr21	39627271	39628679	0.0272871
cluster_3303	-0.00567406	9.14e-07	4	;cg03924483;cg19539519;cg25191725;cg11231143	8.07e-05	chr17	26553567	26554245	-0.0283703
cluster_4141	-0.00896715	9.26e-07	2	;cg17110052;cg22469897	8.09e-05	chr19	51858208	51858276	-0.0448357
cluster_883	-0.00679273	9.45e-07	2	;cg26990680;cg04730768	8.16e-05	chr10	50816058	50816262	-0.0339636
cluster_3928	-0.00733883	1.04e-06	2	;cg08806632;cg18801945	8.88e-05	chr19	13214412	13215041	-0.0366942
cluster_3978	-0.00738733	1.06e-06	3	;cg08177015;cg22865824;cg03767475	8.95e-05	chr19	18902527	18902727	-0.0369367
cluster_5599	0.00882858	1.11e-06	4	;cg08970682;cg14020824;cg25370441;cg27126442	9.28e-05	chr4	106472990	106473806	0.0441429
cluster_7095	-0.0129406	1.12e-06	3	;cg18343290;cg06310157;cg03078819	9.28e-05	chr7	140218068	140218338	-0.064703
cluster_1851	-0.00312759	1.17e-06	2	;cg04938456;cg21147626	9.42e-05	chr12	56131768	56132083	-0.0156379
cluster_5020	-0.0055117	1.16e-06	3	;cg27324619;cg26373518;cg18053607	9.42e-05	chr22	31518860	31518963	-0.0275585
cluster_5977	0.0121588	1.18e-06	3	;cg17259886;cg06736134;cg17670366	9.42e-05	chr5	147040667	147040773	0.0607938
cluster_1921	0.00261495	1.22e-06	2	;cg14604777;cg21339822	9.61e-05	chr12	101988756	101988803	0.0130748
cluster_2355	-0.00333919	1.22e-06	3	;cg03156547;cg03770548;cg09834049	9.61e-05	chr14	23525003	23525720	-0.016696
cluster_1126	-0.0066064	1.28e-06	3	;cg24437408;cg10351829;cg19809636	9.95e-05	chr10	134661502	134661640	-0.033032
cluster_4551	-0.0106175	1.43e-06	2	;cg06479254;cg23105697	0.000110106	chr2	176983285	176983519	-0.0530874
cluster_2126	0.0108753	1.46e-06	2	;cg08642538;cg03163982	0.000110226	chr13	22058122	22058128	0.0543763
cluster_6495	0.00219337	1.45e-06	6	;cg06646780;cg15368264;cg18084999;cg12845215;cg22102078;cg17626734	0.000110226	chr6	130182053	130182551	0.0109669
cluster_1333	-0.00856636	1.5e-06	3	;cg08976101;cg17017404;cg13837679	0.000112097	chr11	44328423	44329915	-0.0428318
cluster_5215	0.00395823	1.61e-06	3	;cg15559684;cg06185146;cg11282156	0.000119098	chr3	63428234	63428840	0.0197912
cluster_1564	-0.00264291	1.69e-06	6	;cg04269747;cg19537591;cg07540593;cg03594819;cg18268988;cg08281515	0.000124035	chr11	111956647	111956885	-0.0132145
cluster_6498	0.00346443	1.98e-06	2	;cg15305521;cg10655144	0.000143607	chr6	132931714	132931736	0.0173222
cluster_6087	0.0110336	2.03e-06	2	;cg18740289;cg11792824	0.000146417	chr6	2437142	2437147	0.0551678
cluster_23	-0.00476038	2.19e-06	2	;cg13360866;cg24807889	0.000156009	chr1	1135492	1135955	-0.0238019
cluster_6020	-0.00772767	2.36e-06	4	;cg24767237;cg03625415;cg07383092;cg01040654	0.000167041	chr5	172662724	172663219	-0.0386384
cluster_7042	0.00755042	2.4e-06	3	;cg15454856;cg13376438;cg19275220	0.000167896	chr7	108168130	108168721	0.0377521
cluster_7072	0.0165233	2.64e-06	2	;cg21889691;cg13823919	0.000183344	chr7	132435910	132436239	0.0826167
cluster_5240	0.00431271	2.7e-06	3	;cg15766024;cg04657715;cg06073355	0.000185395	chr3	99904510	99904609	0.0215635
cluster_7425	0.0103564	2.76e-06	2	;cg03649589;cg24280945	0.000188118	chr8	19460935	19461068	0.0517819
cluster_2727	-0.00325069	2.8e-06	3	;cg17017272;cg13579205;cg09169633	0.000189083	chr15	91447374	91447749	-0.0162535
cluster_6410	-0.00420366	2.87e-06	3	;cg09407967;cg15305352;cg02404974	0.000192385	chr6	41375649	41376295	-0.0210183
cluster_1406	-0.00216902	2.97e-06	2	;cg12129897;cg07743764	0.000197558	chr11	62559856	62559882	-0.0108451
cluster_1742	0.00217891	3.13e-06	4	;cg15428792;cg00260387;cg12424907;cg12791554	0.000205804	chr12	11151430	11151622	0.0108946
cluster_587	-0.00351508	3.15e-06	2	;cg22440431;cg05332152	0.000205864	chr1	213122829	213123025	-0.0175754
cluster_4373	0.0099596	3.2e-06	3	;cg17327492;cg19927457;cg12353175	0.000207228	chr2	49382159	49382401	0.049798
cluster_5659	0.0139716	3.29e-06	2	;cg07588006;cg13006360	0.000211267	chr4	175752696	175752781	0.0698578
cluster_5608	0.0118792	3.4e-06	7	;cg02296478;cg07486252;cg25915539;cg17665652;cg08448479;cg21287322;cg23371754	0.000216801	chr4	114213574	114214449	0.0593962
cluster_6604	0.00271964	3.59e-06	2	;cg02669193;cg12285184	0.000226817	chr6	167173257	167173343	0.0135982
cluster_6655	0.0232053	3.66e-06	3	;cg03101413;cg05621218;cg09565319	0.000229078	chr6	168963358	168963731	0.116026
cluster_3967	-0.00553331	3.7e-06	6	;cg26152923;cg15825970;cg07533630;cg01485548;cg13549667;cg04096365	0.000229994	chr19	18284120	18284450	-0.0276665
cluster_3362	-0.00782331	3.76e-06	4	;cg16585619;cg03550233;cg12491114;cg08966188	0.000231012	chr17	39685250	39685912	-0.0391166
cluster_4605	0.00983549	3.78e-06	2	;cg14637919;cg05209518	0.000231012	chr2	227288327	227288518	0.0491774
cluster_242	-0.00357907	3.84e-06	2	;cg16007395;cg17327404	0.000231422	chr1	33231070	33231109	-0.0178954
cluster_4899	0.00882094	3.82e-06	2	;cg09614626;cg26977737	0.000231422	chr21	22175001	22175522	0.0441047
cluster_5002	0.0147763	3.92e-06	3	;cg03230757;cg18298050;cg27009550	0.000234038	chr22	26829758	26830041	0.0738814
cluster_3416	-0.00376667	4.22e-06	2	;cg15908709;cg08832695	0.000250312	chr17	46676215	46676375	-0.0188334
cluster_5966	-0.0063174	4.28e-06	4	;cg22056102;cg10599384;cg22184507;cg26622291	0.000251952	chr5	140709983	140710237	-0.031587
cluster_2832	-0.00411084	4.51e-06	2	;cg05063895;cg06664900	0.000259651	chr16	2073518	2073792	-0.0205542
cluster_5400	-0.00279947	4.51e-06	4	;cg02096793;cg14876761;cg17952262;cg25510614	0.000259651	chr4	683148	683772	-0.0139974
cluster_6406	-0.00796547	4.5e-06	2	;cg01200021;cg07369374	0.000259651	chr6	40359007	40359130	-0.0398273
cluster_315	0.00890549	4.67e-06	2	;cg03442467;cg00805867	0.000266888	chr1	66797701	66798063	0.0445274
cluster_6114	0.00693943	4.75e-06	3	;cg05468429;cg25216821;cg07601536	0.000269658	chr6	7248862	7248983	0.0346971
cluster_2743	-0.00602398	4.86e-06	2	;cg16897103;cg26267430	0.000273714	chr15	96894342	96894509	-0.0301199
cluster_3684	0.00857188	4.9e-06	3	;cg19981951;cg05155520;cg18827787	0.000274218	chr18	61817088	61817320	0.0428594
cluster_6275	-0.00648421	5.11e-06	2	;cg15501231;cg08409562	0.000283148	chr6	31737630	31737885	-0.032421
cluster_7612	0.00873489	5.15e-06	5	;cg25938735;cg00332850;cg13436164;cg23171972;cg23914969	0.000283148	chr8	143202730	143203654	0.0436744
cluster_916	-0.00505527	5.17e-06	2	;cg05898953;cg01701415	0.000283148	chr10	74870240	74870311	-0.0252764
cluster_950	0.00670957	5.21e-06	3	;cg11840849;cg14428166;cg11276093	0.000283215	chr10	95123718	95123774	0.0335479
cluster_4449	0.00272211	5.26e-06	2	;cg16143796;cg24603576	0.000283612	chr2	102607750	102607752	0.0136106
cluster_386	0.00565928	5.33e-06	4	;cg22718139;cg13976683;cg10212621;cg18199617	0.00028364	chr1	120311439	120311653	0.0282964
cluster_5661	0.0110996	5.33e-06	5	;cg19432505;cg13507081;cg12182525;cg14729184;cg04563119	0.00028364	chr4	177190237	177190421	0.055498
cluster_2623	0.00665049	5.42e-06	2	;cg04482825;cg14980255	0.000286074	chr15	37190548	37190694	0.0332524
cluster_3766	-0.00536837	5.47e-06	3	;cg11714200;cg19548313;cg18073514	0.000286074	chr19	1065688	1065728	-0.0268418
cluster_5679	0.00490694	5.49e-06	3	;cg19295251;cg14902168;cg21996239	0.000286074	chr4	186427685	186427765	0.0245347
cluster_4889	-0.00384288	5.57e-06	6	;cg01073332;cg21221377;cg07507493;cg20252837;cg14440024;cg01637548	0.000287586	chr20	62574023	62574518	-0.0192144
cluster_5678	0.0132531	5.59e-06	3	;cg25999637;cg12550726;cg05002406	0.000287586	chr4	186425697	186425754	0.0662656
cluster_1607	0.00476168	5.73e-06	3	;cg07287293;cg10273217;cg17208425	0.000293193	chr11	122756770	122756965	0.0238084
cluster_1758	0.00544274	5.79e-06	2	;cg04091078;cg18109798	0.000294122	chr12	20848285	20848473	0.0272137
cluster_4064	-0.00341663	5.9e-06	5	;cg09997082;cg04689379;cg18088844;cg14661225;cg15622544	0.000297837	chr19	46170946	46171507	-0.0170832
cluster_1586	-0.00503053	6.1e-06	2	;cg26293590;cg23323203	0.000305653	chr11	117688335	117688338	-0.0251526
cluster_5580	-0.00371695	6.24e-06	2	;cg02876258;cg14272935	0.000310645	chr4	81185723	81185765	-0.0185848
cluster_7558	0.00315424	6.74e-06	2	;cg04206967;cg13631444	0.000331454	chr8	110098844	110098866	0.0157712
cluster_881	-0.0038731	6.74e-06	2	;cg07371628;cg11676636	0.000331454	chr10	49811797	49812258	-0.0193655
cluster_5332	0.00466409	6.91e-06	2	;cg16555388;cg08144586	0.000337494	chr3	172241216	172241384	0.0233205
cluster_339	0.00547234	6.95e-06	2	;cg27295434;cg15395971	0.00033761	chr1	95009677	95010070	0.0273617
cluster_921	-0.00897653	7e-06	2	;cg04919180;cg17986469	0.000338044	chr10	75531396	75531400	-0.0448826
cluster_3436	-0.00402343	7.12e-06	4	;cg02273944;cg27095035;cg19587434;cg16020904	0.000341459	chr17	48623854	48624201	-0.0201172
cluster_5596	0.00441179	7.37e-06	3	;cg24807169;cg12532667;cg10512376	0.000349448	chr4	101439954	101440278	0.0220589
cluster_6869	-0.0069059	7.36e-06	3	;cg01819512;cg02886033;cg11097541	0.000349448	chr7	27207996	27208188	-0.0345295
cluster_4913	-0.00454896	8e-06	3	;cg03861097;cg02965237;cg16403860	0.000374415	chr21	34393589	34394412	-0.0227448
cluster_4994	-0.00552144	7.95e-06	4	;cg21046160;cg07187268;cg09052401;cg10756887	0.000374415	chr22	24105147	24105692	-0.0276072
cluster_1880	0.00555281	8.09e-06	2	;cg00848007;cg26227465	0.000376528	chr12	68553396	68553577	0.027764
cluster_2378	-0.00283985	8.21e-06	2	;cg23316987;cg19976235	0.000379943	chr14	57272594	57272858	-0.0141993
cluster_1514	-0.00244761	8.32e-06	2	;cg18027014;cg08265548	0.000380767	chr11	71953387	71953422	-0.0122381
cluster_4543	-0.005715	8.33e-06	2	;cg05269451;cg04440182	0.000380767	chr2	172962700	172963125	-0.028575
cluster_1027	0.00597629	8.43e-06	3	;cg26705408;cg26258213;cg15428140	0.000382903	chr10	127220270	127220354	0.0298814
cluster_944	-0.0096997	8.49e-06	2	;cg06353720;cg07310984	0.000383379	chr10	91087558	91087591	-0.0484985
cluster_5242	0.00235217	8.72e-06	3	;cg04150588;cg05842169;cg05146399	0.000391884	chr3	107602013	107602260	0.0117609
cluster_3634	-0.00832061	9.06e-06	2	;cg04819655;cg20290167	0.000404505	chr17	81040663	81040724	-0.0416031
cluster_2721	-0.00897918	9.27e-06	2	;cg14189049;cg00576773	0.000411841	chr15	89909748	89909904	-0.0448959
cluster_3328	-0.00425121	1.12e-05	2	;cg02633371;cg06490225	0.000493098	chr17	35298618	35298825	-0.0212561
cluster_5084	0.0106739	1.13e-05	4	;cg19790884;cg03814063;cg01652190;cg07959070	0.0004964	chr22	50025306	50026188	0.0533694
cluster_1182	0.00630647	1.17e-05	3	;cg03522743;cg06956805;cg04037372	0.000510908	chr11	484766	485437	0.0315324
cluster_4884	-0.00586099	1.22e-05	5	;cg09868035;cg19222525;cg09540612;cg23166392;cg27272402	0.000528876	chr20	62492074	62492694	-0.0293049
cluster_4367	-0.00226166	1.26e-05	3	;cg19772092;cg07322512;cg18556455	0.000545484	chr2	45177632	45178474	-0.0113083
cluster_2656	0.00541807	1.29e-05	3	;cg01447951;cg09499482;cg13288195	0.000554053	chr15	63889527	63889711	0.0270903
cluster_7344	0.011236	1.32e-05	5	;cg11966432;cg21819129;cg17638856;cg08575860;cg06040034	0.000563626	chr8	1617616	1618448	0.05618
cluster_494	0.00234648	1.33e-05	3	;cg06956052;cg12077168;cg06517798	0.00056493	chr1	160121201	160121283	0.0117324
cluster_6448	0.0254409	1.37e-05	2	;cg03326410;cg00787780	0.000578044	chr6	64151739	64151745	0.127204
cluster_3043	0.00598315	1.38e-05	2	;cg08698477;cg00912407	0.00058163	chr16	84998531	84998665	0.0299158
cluster_6872	-0.00662022	1.42e-05	2	;cg03107888;cg25471923	0.000591521	chr7	27241203	27241279	-0.0331011
cluster_209	0.00788352	1.44e-05	2	;cg09322349;cg24860886	0.000594365	chr1	24645184	24645397	0.0394176
cluster_7276	-0.00391014	1.44e-05	3	;cg15012939;cg05821571;cg26138500	0.000594365	chr7	158278869	158278954	-0.0195507
cluster_5315	0.00386455	1.46e-05	2	;cg10552106;cg23351724	0.000600699	chr3	151177285	151177604	0.0193227
cluster_1369	-0.0042373	1.48e-05	3	;cg25056770;cg03773647;cg22705929	0.000603593	chr11	57417368	57417974	-0.0211865
cluster_1037	0.00255588	1.49e-05	3	;cg06733394;cg10175249;cg11045531	0.000603827	chr10	130546208	130546299	0.0127794
cluster_604	-0.00778519	1.49e-05	3	;cg18665384;cg19672873;cg22827524	0.000603827	chr1	222910009	222910746	-0.0389259
cluster_2681	-0.00625855	1.54e-05	2	;cg10988673;cg18011253	0.000619858	chr15	74423898	74424054	-0.0312928
cluster_851	0.00888913	1.55e-05	2	;cg05235248;cg16988166	0.000620199	chr10	35503876	35503900	0.0444456
cluster_1236	0.00574017	1.74e-05	2	;cg20768326;cg11956804	0.000694809	chr11	2086058	2086683	0.0287009
cluster_5681	0.0114443	1.76e-05	3	;cg13662569;cg17466131;cg22328746	0.000697205	chr4	186577902	186578455	0.0572216
cluster_3453	0.00493034	1.79e-05	2	;cg06098585;cg22811387	0.000705274	chr17	58157281	58157690	0.0246517
cluster_2052	0.00345663	1.81e-05	3	;cg13422275;cg06100618;cg15458996	0.000709758	chr12	131077382	131077565	0.0172832
cluster_2783	-0.00579755	1.83e-05	2	;cg02334987;cg03084838	0.000709758	chr16	751450	751603	-0.0289878
cluster_7171	0.0123038	1.84e-05	3	;cg01724479;cg09381294;cg25189523	0.000709758	chr7	156139261	156139338	0.061519
cluster_853	0.0111752	1.83e-05	2	;cg10321302;cg05701548	0.000709758	chr10	35652015	35652116	0.0558759
cluster_288	-0.00569459	1.87e-05	3	;cg09893068;cg15705203;cg06784218	0.000718356	chr1	46089593	46089804	-0.028473
cluster_3948	-0.00818511	1.89e-05	2	;cg14851685;cg04421632	0.000723299	chr19	15618559	15618618	-0.0409256
cluster_1602	0.00610488	1.92e-05	2	;cg24617171;cg01195276	0.000727135	chr11	121567396	121567477	0.0305244
cluster_4095	-0.0108528	1.92e-05	3	;cg22226527;cg23877608;cg13568258	0.000727135	chr19	48823408	48823427	-0.0542642
cluster_5790	0.00897594	1.93e-05	3	;cg21962324;cg11006791;cg27318774	0.000729122	chr5	2547252	2547310	0.0448797
cluster_3270	0.00165616	1.96e-05	7	;cg03582047;cg07669517;cg25656836;cg01056568;cg20635146;cg22885891;cg14783904	0.00073581	chr17	9729235	9729422	0.00828079
cluster_7714	-0.00678167	2.01e-05	3	;cg24046474;cg05840553;cg15648905	0.000747622	chr9	130212550	130212957	-0.0339084
cluster_889	0.0120854	2.01e-05	3	;cg16943151;cg05171195;cg00590714	0.000747622	chr10	62647977	62648096	0.0604272
cluster_6538	0.0106218	2.02e-05	3	;cg11907477;cg17576979;cg02851435	0.000749265	chr6	156828989	156829146	0.0531092
cluster_6897	0.002664	2.04e-05	2	;cg16114007;cg24274995	0.000751315	chr7	39500223	39500288	0.01332
cluster_1235	0.00585911	2.07e-05	3	;cg15541987;cg19986254;cg03159660	0.000754107	chr11	2077307	2078197	0.0292955
cluster_2512	-0.00765995	2.06e-05	2	;cg11759121;cg11717738	0.000754107	chr14	104193677	104193799	-0.0382998
cluster_4715	-0.00363944	2.17e-05	4	;cg04010248;cg15603130;cg05191891;cg03477609	0.000787432	chr2	242814898	242815321	-0.0181972
cluster_4649	0.006471	2.22e-05	2	;cg01590699;cg26427308	0.0007995	chr2	238475313	238475416	0.032355
cluster_722	-0.00191434	2.22e-05	2	;cg13961576;cg09105442	0.0007995	chr10	1228316	1228439	-0.00957169
cluster_5250	0.00420462	2.26e-05	2	;cg01845356;cg25836326	0.000810487	chr3	113898568	113898609	0.0210231
cluster_1954	-0.0047139	2.29e-05	2	;cg07533951;cg14187844	0.000817392	chr12	114879558	114879847	-0.0235695
cluster_6265	-0.00485097	2.37e-05	2	;cg27244242;cg20543183	0.000839326	chr6	31648070	31648146	-0.0242548
cluster_1905	0.00359635	2.4e-05	7	;cg02442619;cg00608965;cg04018214;cg26985711;cg13007035;cg05845030;cg26521708	0.000847077	chr12	91572142	91573301	0.0179818
cluster_294	-0.00640921	2.46e-05	2	;cg02267408;cg17428085	0.000854326	chr1	47914869	47915008	-0.032046
cluster_3417	-0.0047627	2.43e-05	2	;cg24889708;cg14509967	0.000854326	chr17	46678719	46679135	-0.0238135
cluster_7016	-0.00281761	2.44e-05	2	;cg20682326;cg00836662	0.000854326	chr7	100844173	100844445	-0.0140881
cluster_7703	-0.0111087	2.47e-05	2	;cg13572892;cg01549227	0.000854326	chr9	124980041	124980074	-0.0555433
cluster_862	0.0112335	2.47e-05	2	;cg14325778;cg26892843	0.000854326	chr10	43375484	43375618	0.0561677
cluster_5578	0.00518441	2.52e-05	3	;cg01807770;cg19631365;cg12225685	0.000866404	chr4	79471305	79471927	0.0259221
cluster_7417	0.00670797	2.55e-05	2	;cg16536964;cg10836855	0.000869145	chr8	16051412	16051610	0.0335398
cluster_7740	0.00349858	2.54e-05	2	;cg14506032;cg14335159	0.000869145	chr9	137426206	137426436	0.0174929
cluster_5456	-0.00373685	2.64e-05	2	;cg01567672;cg03840289	0.000894457	chr4	2261343	2262318	-0.0186843
cluster_1005	0.00857201	2.65e-05	3	;cg11495062;cg20737554;cg04281204	0.000896136	chr10	115611817	115612802	0.0428601
cluster_3761	-0.00537414	2.67e-05	7	;cg16601385;cg22092521;cg14273126;cg13539395;cg12505153;cg08091707;cg08828286	0.000896577	chr19	858846	859680	-0.0268707
cluster_7187	-0.00680264	2.68e-05	2	;cg08454687;cg09236152	0.000896577	chr7	157091435	157091496	-0.0340132
cluster_6229	-0.00685638	2.71e-05	2	;cg11609578;cg10008387	0.000905402	chr6	30796312	30796341	-0.0342819
cluster_2622	0.0109922	2.89e-05	3	;cg03619635;cg21581312;cg17014947	0.000951963	chr15	35529169	35529521	0.0549608
cluster_4154	-0.00245561	2.88e-05	2	;cg19521693;cg01293740	0.000951963	chr19	54468577	54468790	-0.0122781
cluster_4330	-0.00628631	2.89e-05	2	;cg02680566;cg00456326	0.000951963	chr2	19559792	19560467	-0.0314316
cluster_1335	-0.00628534	2.94e-05	2	;cg01478204;cg05853285	0.000958577	chr11	44339330	44339621	-0.0314267
cluster_6533	0.00828423	2.93e-05	2	;cg08348900;cg17553286	0.000958577	chr6	153072083	153072091	0.0414211
cluster_5976	0.00668703	2.96e-05	3	;cg11613005;cg19700872;cg08503681	0.00095865	chr5	145895523	145895884	0.0334352
cluster_6723	-0.00700974	2.95e-05	4	;cg01259220;cg24580076;cg01028223;cg07243405	0.00095865	chr7	914964	915203	-0.0350487
cluster_453	0.00606476	3.03e-05	5	;cg21820127;cg17157436;cg09768411;cg10572951;cg22732644	0.000976032	chr1	154744644	154745124	0.0303238
cluster_525	0.00714484	3.05e-05	2	;cg18375642;cg14721213	0.000979388	chr1	171154475	171154612	0.0357242
cluster_2352	-0.00534748	3.13e-05	2	;cg04964062;cg14291900	0.000995943	chr14	23294242	23294368	-0.0267374
cluster_4539	0.00327998	3.12e-05	2	;cg01462353;cg05624376	0.000995943	chr2	169939873	169939876	0.0163999
cluster_1949	-0.0047929	3.47e-05	3	;cg09309261;cg18911395;cg10223575	0.00110068	chr12	113906999	113907268	-0.0239645
cluster_7406	-0.00892245	3.5e-05	2	;cg03024537;cg01098320	0.00110611	chr8	11557217	11557597	-0.0446122
cluster_3425	-0.00625545	3.57e-05	2	;cg21616089;cg14484274	0.00112161	chr17	47089952	47090616	-0.0312772
cluster_7744	-0.00717325	3.59e-05	4	;cg08967938;cg21192468;cg25952247;cg17270081	0.00112495	chr9	139092321	139092974	-0.0358662
cluster_122	-0.00320986	3.66e-05	2	;cg10967178;cg25165880	0.00114287	chr1	6454278	6454326	-0.0160493
cluster_5346	-0.0024178	3.69e-05	4	;cg00205703;cg25734279;cg11635053;cg16944597	0.00114587	chr3	184054901	184055379	-0.012089
cluster_1237	-0.00617441	3.73e-05	8	;cg15168906;cg19131227;cg24781163;cg05323345;cg26719629;cg14895961;cg05777976;cg02425416	0.00115025	chr11	2162783	2163808	-0.030872
cluster_2204	0.0126789	3.72e-05	2	;cg12357534;cg20631820	0.00115025	chr13	95086146	95086158	0.0633946
cluster_1004	0.00336018	3.87e-05	2	;cg07462448;cg25763292	0.00118493	chr10	115441840	115442231	0.0168009
cluster_1855	-0.00445127	3.87e-05	4	;cg15829663;cg26477856;cg20051772;cg22876908	0.00118493	chr12	56324837	56325149	-0.0222563
cluster_1759	0.00409411	3.91e-05	2	;cg06141025;cg04184278	0.0011913	chr12	21757466	21757759	0.0204705
cluster_1434	-0.00491412	4.01e-05	3	;cg18006808;cg07046885;cg24276070	0.00121674	chr11	64691547	64691702	-0.0245706
cluster_2142	0.00300385	4.15e-05	2	;cg13022763;cg19532402	0.00125041	chr13	25801852	25801935	0.0150193
cluster_4503	0.0113368	4.15e-05	2	;cg07310849;cg11929750	0.00125041	chr2	130512158	130512167	0.056684
cluster_7514	0.00446617	4.17e-05	2	;cg20321319;cg27135989	0.00125041	chr8	61088307	61088342	0.0223308
cluster_3353	0.00476069	4.31e-05	3	;cg06592151;cg21342586;cg18243846	0.00128711	chr17	39204767	39204922	0.0238035
cluster_4919	-0.00589681	4.33e-05	3	;cg14317513;cg27248980;cg01065599	0.00128976	chr21	38074992	38075171	-0.029484
cluster_1361	0.0139892	4.37e-05	2	;cg01834878;cg14186824	0.00129642	chr11	56259243	56259268	0.0699461
cluster_5556	0.00276567	4.4e-05	2	;cg18463607;cg20618651	0.00130026	chr4	56718320	56718365	0.0138283
cluster_7641	-0.0020144	4.45e-05	3	;cg02850815;cg13509702;cg15650298	0.00131023	chr8	144896183	144896694	-0.010072
cluster_5279	-0.0058912	4.54e-05	2	;cg22915582;cg25229470	0.00133263	chr3	128204047	128204413	-0.029456
cluster_1845	0.00913453	4.69e-05	2	;cg23682322;cg21278793	0.00135065	chr12	54963149	54963377	0.0456726
cluster_6090	0.00311869	4.69e-05	2	;cg05426299;cg05802990	0.00135065	chr6	2636736	2636796	0.0155934
cluster_6876	-0.00636256	4.65e-05	2	;cg26503078;cg00604112	0.00135065	chr7	27286813	27287288	-0.0318128
cluster_7735	-0.010202	4.66e-05	2	;cg20017995;cg01605984	0.00135065	chr9	136216076	136216154	-0.0510102
cluster_843	0.0159151	4.67e-05	3	;cg02363677;cg11801524;cg23025804	0.00135065	chr10	29811530	29811659	0.0795754
cluster_6537	0.0126033	4.72e-05	3	;cg26739230;cg27070962;cg10025514	0.0013536	chr6	156428912	156429169	0.0630164
cluster_4391	0.00985414	4.92e-05	3	;cg09457752;cg22493364;cg02749088	0.00140438	chr2	68672738	68672834	0.0492707
cluster_977	-0.00891096	4.95e-05	4	;cg27307257;cg24717061;cg05969808;cg07247190	0.00141045	chr10	102978358	102979058	-0.0445548
cluster_3000	-0.00411527	4.99e-05	4	;cg02746781;cg01749500;cg06866814;cg10512278	0.00141137	chr16	68026874	68027839	-0.0205764
cluster_7081	-0.00179041	4.99e-05	2	;cg11521965;cg18769353	0.00141137	chr7	137028604	137028617	-0.00895203
cluster_151	-0.00300327	5.14e-05	2	;cg09818691;cg09081517	0.0014465	chr1	12226143	12226353	-0.0150163
cluster_4696	-0.0101501	5.16e-05	2	;cg14684854;cg14059464	0.0014465	chr2	241901865	241901988	-0.0507505
cluster_2705	-0.00713408	5.19e-05	2	;cg00835745;cg15189715	0.00145017	chr15	79722776	79723173	-0.0356704
cluster_1167	-0.00926091	5.23e-05	4	;cg07314988;cg10411146;cg08596595;cg24431515	0.00145625	chr11	289774	290447	-0.0463045
cluster_341	-0.012133	5.28e-05	2	;cg09795087;cg02673114	0.00146586	chr1	95508854	95509099	-0.0606652
cluster_6509	0.0103217	5.36e-05	3	;cg24777101;cg13893782;cg05511196	0.00148165	chr6	136358605	136359046	0.0516085
cluster_2211	0.00791229	5.49e-05	4	;cg03261783;cg03215895;cg26862247;cg03562911	0.0015115	chr13	100497453	100497789	0.0395615
cluster_3233	-0.00514277	5.53e-05	3	;cg03433048;cg26333802;cg05019311	0.00151854	chr17	4806453	4807065	-0.0257139
cluster_1872	-0.00412711	5.57e-05	2	;cg04905829;cg18413900	0.00151861	chr12	58160911	58160989	-0.0206355
cluster_2339	0.00741677	5.56e-05	2	;cg09842118;cg07525077	0.00151861	chr14	21359737	21359943	0.0370838
cluster_7375	0.00853666	5.64e-05	3	;cg14350958;cg09092987;cg04640809	0.001532	chr8	2752736	2752782	0.0426833
cluster_3566	-0.00179657	5.71e-05	2	;cg03443590;cg01464730	0.00154739	chr17	78809852	78809873	-0.00898287
cluster_4025	-0.00410341	5.77e-05	3	;cg18627816;cg10092957;cg12574296	0.00155686	chr19	39686695	39687098	-0.0205171
cluster_6603	0.0041732	5.79e-05	3	;cg00231299;cg12983741;cg22610106	0.00155733	chr6	167136206	167136367	0.020866
cluster_1296	-0.00710916	5.83e-05	5	;cg13736131;cg12865939;cg17213154;cg00249584;cg22989033	0.001558	chr11	8832907	8833095	-0.0355458
cluster_5814	0.0102694	5.83e-05	3	;cg12951125;cg26108690;cg01614898	0.001558	chr5	3736618	3736816	0.0513471
cluster_3515	-0.00162356	5.96e-05	5	;cg02911077;cg03742808;cg16214492;cg12798338;cg16301617	0.00158515	chr17	76128621	76128906	-0.00811778
cluster_1268	0.0082307	6.09e-05	3	;cg19250571;cg12812834;cg11042501	0.00161485	chr11	4869963	4870453	0.0411535
cluster_3243	-0.00495438	6.13e-05	3	;cg15743833;cg00176496;cg27072893	0.00162089	chr17	6376638	6376784	-0.0247719
cluster_4368	-0.00511891	6.2e-05	3	;cg10068996;cg26853061;cg06110575	0.00163344	chr2	45229171	45229649	-0.0255945
cluster_2361	0.00326229	6.27e-05	3	;cg18925726;cg08050305;cg21807594	0.00164672	chr14	23982474	23982529	0.0163114
cluster_5783	0.0103575	6.3e-05	2	;cg12924936;cg17744883	0.00164809	chr5	2279098	2279386	0.0517873
cluster_4020	-0.00316447	6.42e-05	2	;cg10626063;cg12557430	0.00167294	chr19	38881032	38881609	-0.0158224
cluster_4582	0.013594	6.44e-05	4	;cg10727812;cg12339029;cg21468315;cg25278347	0.00167318	chr2	211179707	211180001	0.0679699
cluster_7088	0.00319492	6.46e-05	7	;cg03965962;cg02491878;cg07429038;cg06784539;cg25507767;cg26349773;cg24798540	0.00167322	chr7	138482402	138483314	0.0159746
cluster_2890	0.0151507	6.53e-05	4	;cg07896448;cg16546017;cg09697245;cg26706077	0.00168526	chr16	17254551	17255059	0.0757537
cluster_6203	-0.00701657	6.64e-05	2	;cg00744791;cg16459276	0.00170862	chr6	30432583	30433423	-0.0350828
cluster_149	-0.00799172	6.79e-05	2	;cg27396830;cg05782377	0.00174015	chr1	11760709	11760856	-0.0399586
cluster_1953	-0.0133232	7.15e-05	2	;cg14264795;cg16805360	0.00182658	chr12	114845180	114845223	-0.0666159
cluster_1002	0.00373379	7.21e-05	2	;cg01246622;cg25888386	0.00183107	chr10	115141827	115141887	0.018669
cluster_6094	-0.0069054	7.21e-05	2	;cg18103836;cg18718469	0.00183107	chr6	2877211	2877903	-0.034527
cluster_6873	-0.00437733	7.25e-05	2	;cg27057027;cg21752211	0.00183521	chr7	27243276	27243463	-0.0218866
cluster_1683	0.00678881	7.37e-05	3	;cg03539204;cg23491661;cg08965685	0.00185892	chr12	656703	656757	0.033944
cluster_5586	0.00351892	7.42e-05	2	;cg13889934;cg14376467	0.00186515	chr4	86851399	86851411	0.0175946
cluster_1163	-0.00558386	7.46e-05	2	;cg15182320;cg08989979	0.00187033	chr11	192096	192141	-0.0279193
cluster_321	0.0123397	7.49e-05	3	;cg05340255;cg01784199;cg21968580	0.00187157	chr1	78470449	78470640	0.0616987
cluster_194	0.00856745	7.55e-05	6	;cg22943875;cg12062270;cg12047425;cg06346857;cg22506534;cg01037895	0.0018741	chr1	21877322	21877781	0.0428372
cluster_5625	0.0139424	7.54e-05	2	;cg00224083;cg11537946	0.0018741	chr4	139773135	139773369	0.0697118
cluster_7542	-0.00202722	7.75e-05	3	;cg14657725;cg23820828;cg03157027	0.00191709	chr8	99959549	99959723	-0.0101361
cluster_2463	0.00572133	7.81e-05	2	;cg02258414;cg11739297	0.00192079	chr14	100644274	100644502	0.0286066
cluster_39	-0.00782753	7.81e-05	2	;cg17266431;cg02280859	0.00192079	chr1	1711069	1711185	-0.0391376
cluster_3448	0.0124568	7.89e-05	3	;cg00041989;cg23679492;cg02438611	0.00193386	chr17	55828038	55828107	0.0622839
cluster_2964	0.00598173	7.95e-05	4	;cg09180605;cg02873517;cg07992840;cg16435922	0.00194396	chr16	55052618	55053053	0.0299086
cluster_1754	-0.00418787	7.98e-05	3	;cg19016652;cg14905657;cg26575637	0.0019449	chr12	16760040	16760056	-0.0209394
cluster_3200	0.0142555	8.06e-05	2	;cg20771846;cg27546431	0.00194783	chr17	1372516	1372751	0.0712776
cluster_435	0.00858666	8.07e-05	3	;cg20592707;cg26685752;cg02211983	0.00194783	chr1	152086623	152086879	0.0429333
cluster_946	0.00818315	8.02e-05	2	;cg05017154;cg22840234	0.00194783	chr10	92213236	92213389	0.0409157
cluster_7561	0.0104494	8.11e-05	2	;cg08457298;cg18029167	0.00195106	chr8	110693280	110693289	0.052247
cluster_1195	-0.00263537	8.41e-05	6	;cg09253931;cg17950435;cg14230379;cg26795789;cg25144276;cg26015384	0.00201797	chr11	826942	827613	-0.0131769
cluster_2738	0.00773808	8.99e-05	3	;cg07989833;cg12136439;cg26907405	0.00213696	chr15	93609317	93609551	0.0386904
cluster_5475	-0.00800393	8.97e-05	3	;cg01159601;cg05274323;cg12235062	0.00213696	chr4	4386726	4386906	-0.0400196
cluster_980	-0.00142941	8.96e-05	6	;cg02971322;cg11101117;cg25930229;cg12566152;cg18948488;cg18153816	0.00213696	chr10	102997782	102998117	-0.00714705
cluster_661	0.00583205	9.14e-05	5	;cg06769116;cg01983216;cg14171188;cg21164741;cg09567197	0.00216622	chr1	244217538	244218537	0.0291603
cluster_1254	0.00637306	9.37e-05	5	;cg04759114;cg16609872;cg16324958;cg07979757;cg19923326	0.00220818	chr11	2828274	2828778	0.0318653
cluster_5051	-0.00445307	9.38e-05	2	;cg14884931;cg21663219	0.00220818	chr22	42323359	42323397	-0.0222654
cluster_4126	-0.00836203	9.51e-05	2	;cg25533993;cg13425960	0.00223384	chr19	50550284	50550359	-0.0418101
cluster_6740	-0.00301032	9.55e-05	3	;cg17102910;cg15730481;cg17333291	0.00223417	chr7	1126249	1126326	-0.0150516
cluster_4395	-0.00622681	9.68e-05	4	;cg19699289;cg02187231;cg11877061;cg08972756	0.00225794	chr2	71132518	71133854	-0.031134
cluster_2962	0.0161773	9.77e-05	2	;cg01594538;cg08320225	0.0022722	chr16	54689221	54689252	0.0808865
cluster_4785	-0.00347922	9.92e-05	2	;cg14921437;cg13403462	0.00230063	chr20	32255988	32256071	-0.0173961
cluster_6965	0.00529645	0.000100019	4	;cg19296591;cg05341353;cg06586713;cg18622075	0.00231325	chr7	82580938	82581607	0.0264822
cluster_5872	0.013637	0.000101179	4	;cg21973405;cg07862423;cg08691323;cg16411279	0.00233311	chr5	54826547	54826768	0.068185
cluster_1936	0.00229809	0.00010217	2	;cg16624888;cg12751521	0.00234208	chr12	109711141	109711293	0.0114905
cluster_2214	0.0104626	0.000102009	3	;cg25024321;cg20236424;cg05078644	0.00234208	chr13	101910744	101910857	0.0523131
cluster_3803	-0.00854198	0.000106053	2	;cg24866700;cg01627405	0.00241683	chr19	2235103	2235127	-0.0427099
cluster_5667	0.00137436	0.000105925	3	;cg19111338;cg16793274;cg05690069	0.00241683	chr4	183713602	183714393	0.00687179
cluster_4370	-0.00497067	0.000106636	4	;cg10281509;cg15845118;cg00419604;cg24209528	0.002423	chr2	45238442	45239493	-0.0248534
cluster_5955	-0.00289759	0.000107126	2	;cg21067905;cg12535402	0.00242705	chr5	139524919	139525150	-0.014488
cluster_6127	0.0079755	0.000107645	8	;cg06874640;cg12070069;cg27584713;cg14931071;cg07279321;cg09397542;cg10129944;cg17869960	0.00243171	chr6	12716655	12718530	0.0398775
cluster_4339	0.00395435	0.000109123	2	;cg02597504;cg03979229	0.00245086	chr2	26364164	26364200	0.0197717
cluster_4594	-0.00388504	0.000109052	2	;cg01566166;cg13088568	0.00245086	chr2	219921571	219921776	-0.0194252
cluster_982	-0.00449446	0.000110579	2	;cg16079364;cg17486946	0.00247641	chr10	103532798	103533783	-0.0224723
cluster_5842	0.00872853	0.000111475	2	;cg11779204;cg19616316	0.00248217	chr5	10992621	10992684	0.0436427
cluster_7422	0.00146082	0.000111251	2	;cg14499211;cg03175513	0.00248217	chr8	18527888	18528041	0.00730408
cluster_3032	-0.00455978	0.000111881	3	;cg05852523;cg16494747;cg02069674	0.00248408	chr16	82659960	82660317	-0.0227989
cluster_2347	0.00486783	0.000112811	2	;cg23444713;cg13548452	0.00249706	chr14	22573483	22573606	0.0243392
cluster_6751	-0.00863766	0.000113108	2	;cg17736526;cg03110795	0.00249706	chr7	1329387	1329410	-0.0431883
cluster_2927	-0.00340445	0.000118321	2	;cg08246316;cg10160612	0.00259944	chr16	30751261	30751899	-0.0170223
cluster_5568	0.00877987	0.000118579	2	;cg12417549;cg14236118	0.00259944	chr4	70697416	70697558	0.0438994
cluster_979	-0.00650937	0.000118749	2	;cg07755196;cg15475840	0.00259944	chr10	102995440	102995719	-0.0325469
cluster_985	-0.0041127	0.000119994	2	;cg04481603;cg10103942	0.00261931	chr10	104182930	104183175	-0.0205635
cluster_6110	0.0096805	0.000123997	2	;cg16312968;cg19228647	0.0026991	chr6	6900945	6901002	0.0484025
cluster_5075	-0.00623602	0.000125863	2	;cg13868165;cg23678800	0.00273206	chr22	48888380	48888471	-0.0311801
cluster_5769	0.0122604	0.00012694	3	;cg22635088;cg10595952;cg07464977	0.00274055	chr5	2096922	2097136	0.0613018
cluster_7757	-0.00524861	0.000126959	2	;cg14607755;cg01448891	0.00274055	chr9	139962279	139962392	-0.026243
cluster_3982	-0.00434295	0.000127703	2	;cg21497439;cg15210276	0.00274897	chr19	19373998	19374178	-0.0217148
cluster_1478	-0.00481492	0.000130636	3	;cg04108360;cg02044612;cg11200858	0.00280435	chr11	67771791	67772273	-0.0240746
cluster_1810	-0.00433265	0.000131252	2	;cg17385483;cg07651048	0.00280981	chr12	49734595	49735444	-0.0216633
cluster_5103	0.0110659	0.000131899	3	;cg12997538;cg25512439;cg08499832	0.00281589	chr3	2553085	2553187	0.0553296
cluster_4019	-0.00925915	0.00013378	2	;cg12830694;cg15011260	0.00284823	chr19	38747796	38747888	-0.0462957
cluster_3021	0.00560806	0.000134886	2	;cg01570495;cg07648639	0.00285838	chr16	77232348	77232522	0.0280403
cluster_6138	0.00756809	0.000134993	2	;cg20988291;cg18747742	0.00285838	chr6	19180731	19180751	0.0378405
cluster_2201	0.010199	0.000137157	3	;cg06135282;cg16103732;cg12707907	0.00289632	chr13	86370102	86370772	0.0509949
cluster_4874	-0.00575324	0.00013949	3	;cg19089985;cg00410872;cg10491262	0.00293761	chr20	62127395	62127656	-0.0287662
cluster_4710	-0.00460939	0.000140136	5	;cg21244745;cg17530031;cg15141204;cg20896437;cg13262212	0.00294324	chr2	242665522	242666066	-0.023047
cluster_5121	-0.00336669	0.000142039	3	;cg15117754;cg13560548;cg24881867	0.00296716	chr3	10150083	10150487	-0.0168335
cluster_6247	0.00787943	0.000141689	4	;cg17734308;cg16166826;cg06986657;cg02346730	0.00296716	chr6	31438939	31439412	0.0393972
cluster_1302	0.00602722	0.000144336	2	;cg17284609;cg05607053	0.00300413	chr11	16424673	16424708	0.0301361
cluster_3373	-0.00973304	0.000144582	3	;cg09509673;cg12222881;cg11653233	0.00300413	chr17	40833697	40834163	-0.0486652
cluster_1611	0.00204244	0.00014502	6	;cg14620221;cg24027109;cg03460239;cg16612699;cg11195360;cg13667021	0.00300503	chr11	124310939	124311423	0.0102122
cluster_4202	0.00307086	0.000145399	2	;cg18672716;cg14384416	0.00300503	chr2	193256	193393	0.0153543
cluster_7150	-0.00278154	0.000146269	3	;cg21051046;cg04149039;cg01447831	0.00301501	chr7	155248393	155249133	-0.0139077
cluster_4450	0.0049371	0.000147926	2	;cg18224468;cg01585348	0.00303306	chr2	102862128	102862214	0.0246855
cluster_5330	0.00909113	0.000147579	3	;cg25380514;cg26086731;cg02428072	0.00303306	chr3	169900418	169900473	0.0454556
cluster_5812	-0.00337593	0.000149511	3	;cg12468238;cg08746900;cg04302194	0.00305751	chr5	3598319	3599012	-0.0168796
cluster_7506	0.00195739	0.000152139	2	;cg00160302;cg01923473	0.00310308	chr8	53323549	53323692	0.00978694
cluster_3617	-0.0104306	0.00015407	3	;cg12166802;cg15196365;cg12598178	0.00313423	chr17	80332083	80332278	-0.0521532
cluster_558	-0.00408866	0.000155214	3	;cg07098528;cg04420275;cg21933812	0.00314307	chr1	203241948	203242022	-0.0204433
cluster_7019	0.00685459	0.000155313	3	;cg13888471;cg26463173;cg09294246	0.00314307	chr7	101207836	101208183	0.034273
cluster_457	-0.00605372	0.000157599	3	;cg22500132;cg22531371;cg02386822	0.00318104	chr1	155162752	155162871	-0.0302686
cluster_5628	0.00883416	0.000162216	2	;cg21196942;cg23743778	0.00324895	chr4	140357489	140357491	0.0441708
cluster_6701	-0.00407052	0.00016204	5	;cg01993468;cg26325286;cg22734014;cg14076451;cg00943585	0.00324895	chr6	170571763	170572016	-0.0203526
cluster_7681	0.00901948	0.000162218	2	;cg14039054;cg14191673	0.00324895	chr9	33019812	33019956	0.0450974
cluster_2933	-0.0066633	0.000163478	2	;cg09055507;cg27615603	0.00326578	chr16	31212822	31213045	-0.0333165
cluster_4549	-0.00633882	0.00016755	2	;cg03850256;cg11272491	0.00333854	chr2	176974592	176974934	-0.0316941
cluster_1644	0.00556516	0.000173375	3	;cg17090716;cg26808144;cg27481629	0.00344576	chr11	131778850	131779255	0.0278258
cluster_7304	0.0140056	0.00017475	4	;cg07874755;cg15984406;cg05140937;cg17966488	0.00346424	chr8	703701	704148	0.0700282
cluster_3543	0.0103436	0.000176775	8	;cg09780394;cg03582371;cg14787267;cg01303141;cg06856735;cg18658151;cg12314682;cg23874373	0.00349547	chr17	77951408	77952488	0.0517178
cluster_6612	0.00262478	0.000182263	2	;cg27203351;cg16638834	0.00359484	chr6	167709720	167710360	0.0131239
cluster_7566	0.0111486	0.000183811	3	;cg16789129;cg11818438;cg16032621	0.00361619	chr8	119916509	119916546	0.0557428
cluster_5685	0.00196925	0.000184357	2	;cg19358738;cg04195454	0.00361777	chr4	186734530	186734622	0.00984626
cluster_4091	0.0028633	0.000185746	4	;cg09422355;cg10149529;cg05308117;cg18534730	0.00363584	chr19	48547158	48547448	0.0143165
cluster_3639	-0.00510224	0.000187969	2	;cg15111351;cg10509692	0.00367011	chr18	7231037	7231086	-0.0255112
cluster_5410	-0.00666704	0.00019227	4	;cg21038264;cg01345055;cg14183865;cg17265358	0.00374468	chr4	780856	781272	-0.0333352
cluster_1334	-0.00193475	0.000192981	2	;cg26019250;cg02443626	0.00374913	chr11	44335005	44335060	-0.00967377
cluster_2679	0.00559023	0.000195662	3	;cg25959580;cg06687846;cg13328400	0.00379174	chr15	74043401	74043577	0.0279512
cluster_1738	0.00203739	0.000196667	2	;cg02507181;cg13354523	0.00380173	chr12	10251536	10251574	0.010187
cluster_6591	0.00730948	0.000198364	3	;cg21607700;cg02861775;cg05842175	0.00382502	chr6	166344313	166344407	0.0365474
cluster_4731	0.00389044	0.000201675	2	;cg00466436;cg20305726	0.00387925	chr20	123163	123613	0.0194522
cluster_1169	-0.00398485	0.000203428	3	;cg23570810;cg21686213;cg03038262	0.00388556	chr11	315102	315262	-0.0199242
cluster_1794	0.00851548	0.000203315	6	;cg05374733;cg12105419;cg14527458;cg07225862;cg11553910;cg16720847	0.00388556	chr12	42853791	42854129	0.0425774
cluster_3615	0.00300365	0.000203759	2	;cg27449489;cg04806562	0.00388556	chr17	80316860	80316908	0.0150182
cluster_947	0.00456875	0.000204003	4	;cg20178924;cg01262952;cg22534097;cg01220829	0.00388556	chr10	92680146	92681957	0.0228438
cluster_3776	-0.00264367	0.000204743	3	;cg26552621;cg02644867;cg08902698	0.00389012	chr19	1271019	1271174	-0.0132184
cluster_2907	0.00608189	0.000205931	3	;cg07873449;cg03366891;cg06489159	0.00390314	chr16	24372719	24372930	0.0304094
cluster_4109	-0.00729514	0.00020947	4	;cg27435138;cg07992308;cg03564727;cg16693612	0.00396057	chr19	49576955	49577303	-0.0364757
cluster_3476	-0.00813934	0.00021342	2	;cg02186277;cg23632849	0.00401571	chr17	72208213	72208322	-0.0406967
cluster_5421	-0.00272268	0.000213179	2	;cg08462122;cg17456304	0.00401571	chr4	1160783	1160842	-0.0136134
cluster_763	-0.00635881	0.000216926	2	;cg01357381;cg03588615	0.00407181	chr10	3239689	3239803	-0.0317941
cluster_6855	0.0091895	0.000219778	2	;cg21201572;cg24426405	0.0041154	chr7	16844606	16844852	0.0459475
cluster_1395	-0.00472153	0.000220957	2	;cg09767850;cg11435466	0.00412755	chr11	60737995	60738032	-0.0236076
cluster_892	0.00318236	0.000225738	2	;cg02712553;cg14700504	0.00420673	chr10	64136038	64136222	0.0159118
cluster_3236	0.00495172	0.000227086	4	;cg02424123;cg21562071;cg08993385;cg20967446	0.00422173	chr17	4938652	4939521	0.0247586
cluster_5182	-0.00684001	0.000228931	2	;cg04507495;cg09665691	0.00424587	chr3	47563649	47563885	-0.0342
cluster_5954	-0.00730596	0.000230096	5	;cg05162564;cg11067714;cg00079023;cg00534655;cg27111970	0.00425732	chr5	139491931	139492957	-0.0365298
cluster_2706	0.00707034	0.000232889	3	;cg24924631;cg23708261;cg27177709	0.00429876	chr15	80264696	80264770	0.0353517
cluster_2495	0.00359104	0.000235988	2	;cg26096042;cg09317728	0.00434566	chr14	101699080	101699148	0.0179552
cluster_7401	0.0019731	0.00023748	2	;cg26598540;cg27655954	0.00435799	chr8	10753147	10753160	0.00986548
cluster_7581	0.00401528	0.00023778	2	;cg22332076;cg04966191	0.00435799	chr8	133494940	133495394	0.0200764
cluster_976	-0.00565269	0.000246764	2	;cg16365373;cg10534720	0.00451201	chr10	102898409	102898675	-0.0282635
cluster_2376	0.00617973	0.000250032	2	;cg11836171;cg02899219	0.00455048	chr14	51448790	51448944	0.0308986
cluster_3407	0.00254008	0.000250175	2	;cg24636368;cg00582562	0.00455048	chr17	46388447	46388465	0.0127004
cluster_7695	-0.00458187	0.000250625	2	;cg03860650;cg19863405	0.00455048	chr9	111618429	111619070	-0.0229094
cluster_3505	0.0103256	0.0002514	10	;cg04235413;cg03254102;cg02746900;cg02746913;cg11279691;cg15085989;cg13107302;cg25017223;cg26924392;cg20959920	0.00455392	chr17	75237170	75238948	0.0516279
cluster_5184	-0.0047841	0.000252142	2	;cg23328613;cg18656024	0.00455674	chr3	48633059	48633144	-0.0239205
cluster_6610	0.00238969	0.000253907	2	;cg02548542;cg01300631	0.00457798	chr6	167550181	167550205	0.0119484
cluster_1919	0.00155563	0.000255913	5	;cg00426659;cg00852595;cg00515954;cg22365906;cg13475578	0.00460026	chr12	99548329	99548550	0.00777816
cluster_5187	-0.0022931	0.000256326	2	;cg16930811;cg03155027	0.00460026	chr3	49907666	49907692	-0.0114655
cluster_3234	0.00467103	0.00025945	3	;cg12331425;cg07333510;cg27207493	0.00464559	chr17	4854391	4855149	0.0233552
cluster_5244	0.00328638	0.000262043	2	;cg14659547;cg20441894	0.00468124	chr3	108476126	108476163	0.0164319
cluster_1963	0.00403958	0.000265108	3	;cg13073224;cg20645966;cg19771748	0.0047169	chr12	117131523	117132552	0.0201979
cluster_6383	-0.00237788	0.000265253	7	;cg10535500;cg24198941;cg26359432;cg19343809;cg01234945;cg09706021;cg26140911	0.0047169	chr6	33398610	33399151	-0.0118894
cluster_6409	-0.00301369	0.000267095	2	;cg12453228;cg09373015	0.00473879	chr6	41338345	41338895	-0.0150685
cluster_4055	-0.00350537	0.000269012	2	;cg21606696;cg26157948	0.00476194	chr19	45259535	45260278	-0.0175269
cluster_1853	-0.00342936	0.000270927	2	;cg04606020;cg22950598	0.00478494	chr12	56139467	56139862	-0.0171468
cluster_1714	0.00371004	0.000274968	3	;cg15942562;cg07446572;cg27042065	0.00483417	chr12	6959471	6959657	0.0185502
cluster_4349	0.00291806	0.000274804	2	;cg12045528;cg00648955	0.00483417	chr2	31455890	31456217	0.0145903
cluster_594	0.00773952	0.00027558	4	;cg11346522;cg13107973;cg14989033;cg00848374	0.00483417	chr1	215178601	215179216	0.0386976
cluster_6165	0.0076851	0.000277753	3	;cg25786333;cg23584176;cg09081266	0.00486129	chr6	29364799	29365287	0.0384255
cluster_1972	0.0069326	0.000280795	2	;cg16425829;cg06813951	0.00489693	chr12	119632544	119632882	0.034663
cluster_532	-0.00722212	0.000281049	3	;cg20431748;cg12486296;cg09177238	0.00489693	chr1	179555999	179556363	-0.0361106
cluster_6916	0.00393057	0.000282219	3	;cg23002316;cg01640958;cg12550074	0.00490631	chr7	51698597	51698710	0.0196529
cluster_217	-0.00537414	0.000283549	4	;cg24859158;cg01414934;cg01294686;cg14788334	0.00491843	chr1	26605913	26606110	-0.0268707
cluster_4574	0.00928374	0.000289325	2	;cg10064491;cg18151569	0.00500745	chr2	202669896	202669902	0.0464187
cluster_7696	-0.00516276	0.000291779	2	;cg15664854;cg14275693	0.0050387	chr9	114362707	114363076	-0.0258138
cluster_1403	-0.00386102	0.000299132	3	;cg12954619;cg16260700;cg23508264	0.00514295	chr11	62414700	62415024	-0.0193051
cluster_847	0.00511859	0.000299139	2	;cg09098522;cg05450805	0.00514295	chr10	31435673	31435733	0.0255929
cluster_6853	0.00432557	0.000303146	3	;cg11203313;cg01242677;cg09714114	0.00520032	chr7	16439534	16439993	0.0216278
cluster_1612	-0.00629094	0.000307249	2	;cg08207707;cg04044203	0.0052591	chr11	124630919	124631218	-0.0314547
cluster_2732	0.00463691	0.000309476	2	;cg12626076;cg17503200	0.00528495	chr15	92399195	92399594	0.0231845
cluster_3517	-0.00411096	0.000310119	5	;cg08930147;cg09445803;cg02675859;cg00754896;cg20005923	0.00528495	chr17	76226563	76227280	-0.0205548
cluster_6510	-0.0074186	0.000312807	2	;cg16628334;cg11453076	0.00531908	chr6	137812305	137812735	-0.037093
cluster_5029	-0.00565956	0.000314782	3	;cg01065780;cg14385557;cg06849977	0.00534098	chr22	36019471	36019618	-0.0282978
cluster_4397	-0.00374007	0.000317362	3	;cg15491567;cg18186672;cg15294851	0.00537302	chr2	71679675	71679959	-0.0187004
cluster_5455	0.00279245	0.000318774	3	;cg03538934;cg18030372;cg16417840	0.00538521	chr4	2069683	2069925	0.0139623
cluster_486	0.0020409	0.000322157	5	;cg27541604;cg00490406;cg17217296;cg10636246;cg07195224	0.00543054	chr1	159046451	159047034	0.0102045
cluster_7033	-0.00410853	0.000323241	2	;cg16880396;cg05253159	0.00543703	chr7	101928206	101928560	-0.0205426
cluster_4140	-0.00405045	0.000329346	5	;cg15409237;cg07567777;cg24804765;cg19356189;cg16698814	0.00552775	chr19	51524249	51524763	-0.0202523
cluster_2917	-0.00378697	0.000332152	2	;cg13906968;cg26990835	0.00555087	chr16	29831676	29831705	-0.0189349
cluster_3957	-0.00276516	0.000331955	3	;cg09505136;cg14800299;cg19726935	0.00555087	chr19	17691258	17691610	-0.0138258
cluster_1933	0.00447225	0.000335663	2	;cg25374714;cg00461311	0.00559751	chr12	109459622	109460299	0.0223613
cluster_1515	-0.00419877	0.000340151	2	;cg27321325;cg12078588	0.00561004	chr11	72408512	72408788	-0.0209939
cluster_2176	0.0120726	0.000339779	8	;cg20102280;cg15894389;cg02250787;cg06476131;cg16188532;cg09361691;cg11514288;cg27068143	0.00561004	chr13	47470793	47471264	0.060363
cluster_2213	0.0101653	0.000341468	7	;cg24978725;cg25221774;cg04494562;cg08985968;cg18970151;cg12436019;cg21805940	0.00561004	chr13	101173617	101174420	0.0508264
cluster_4097	0.00512916	0.000338822	2	;cg07685765;cg00902741	0.00561004	chr19	48964041	48964062	0.0256458
cluster_4104	-0.00485603	0.000340864	3	;cg11956052;cg05348897;cg22090259	0.00561004	chr19	49302618	49302957	-0.0242802
cluster_5917	-0.00118688	0.000338838	15	;cg02158199;cg03558807;cg07286253;cg06219624;cg21477033;cg17815891;cg24825482;cg17819520;cg09730836;cg26095517;cg02288001;cg16000059;cg26214747;cg07368146;cg06759788	0.00561004	chr5	111495974	111497173	-0.00593441
cluster_6810	0.00245638	0.00033814	2	;cg00120157;cg21843627	0.00561004	chr7	4349460	4349524	0.0122819
cluster_6885	-0.00509151	0.00034248	2	;cg12837463;cg17698366	0.00561479	chr7	35300228	35300534	-0.0254575
cluster_3681	0.0100015	0.00034514	5	;cg21434046;cg07608482;cg15700180;cg16720078;cg18224262	0.00564649	chr18	56435611	56436255	0.0500077
cluster_7756	-0.00396281	0.000346666	2	;cg03698343;cg21120249	0.00565954	chr9	139921892	139921971	-0.019814
cluster_5290	-0.00604911	0.000352708	2	;cg14070204;cg18130622	0.0057461	chr3	134124226	134124275	-0.0302456
cluster_3090	-0.00560432	0.000355511	2	;cg09354454;cg00431835	0.00577966	chr16	86795853	86796158	-0.0280216
cluster_4848	-0.00188921	0.000365395	12	;cg08545593;cg01623438;cg02744249;cg12831034;cg21331324;cg22145559;cg18245281;cg12787553;cg09315134;cg07464217;cg04917472;cg06125903	0.00592794	chr20	57582856	57583328	-0.00944606
cluster_4463	0.00561204	0.000367949	4	;cg02067350;cg01954746;cg14210321;cg19923683	0.00595695	chr2	106509528	106510087	0.0280602
cluster_6879	0.00456017	0.000369665	3	;cg06624056;cg00927666;cg00863007	0.00597228	chr7	28319499	28319676	0.0228009
cluster_182	0.00523317	0.000371815	5	;cg23010629;cg10442251;cg26818821;cg01083050;cg12547943	0.00597498	chr1	18700603	18700971	0.0261659
cluster_655	0.00384643	0.000371571	4	;cg02567839;cg20308540;cg23213872;cg11726474	0.00597498	chr1	242612787	242613245	0.0192322
cluster_7526	0.00590502	0.000372139	2	;cg09851545;cg21181162	0.00597498	chr8	72649950	72650106	0.0295251
cluster_2082	0.00504231	0.000373556	2	;cg25468879;cg20723473	0.00598537	chr12	132520668	132520836	0.0252116
cluster_4270	0.00604133	0.000378664	4	;cg02968890;cg03661054;cg27612389;cg25848875	0.00602992	chr2	3281036	3281530	0.0302067
cluster_5632	0.00460295	0.000378194	5	;cg05648303;cg21321372;cg23188579;cg19478223;cg16269196	0.00602992	chr4	141264393	141264721	0.0230147
cluster_5767	0.00931132	0.00037828	3	;cg21929464;cg06421774;cg06591613	0.00602992	chr5	2066634	2066711	0.0465566
cluster_4577	0.00550297	0.000382073	3	;cg22308949;cg05348875;cg14157435	0.00607176	chr2	206628553	206628692	0.0275148
cluster_4592	-0.00445791	0.000383781	2	;cg07804276;cg07501919	0.00608289	chr2	219856889	219857231	-0.0222896
cluster_7616	-0.00346114	0.000384339	4	;cg20063965;cg23189175;cg02048922;cg15900034	0.00608289	chr8	143546524	143546893	-0.0173057
cluster_6782	0.0115793	0.000388657	3	;cg18291703;cg27484582;cg03277898	0.00613873	chr7	2518684	2518824	0.0578964
cluster_3251	-0.00132448	0.000391405	3	;cg15792487;cg24479590;cg22637538	0.00616959	chr17	7348316	7348327	-0.00662241
cluster_2279	-0.00663335	0.000392684	3	;cg13408046;cg12764532;cg12355835	0.00617722	chr13	112998443	112999023	-0.0331668
cluster_2095	-0.00286432	0.000395494	4	;cg01345136;cg25283121;cg21894124;cg07370221	0.00619634	chr12	132904123	132904796	-0.0143216
cluster_423	0.00434872	0.000394798	4	;cg13476072;cg00777271;cg02086349;cg24620905	0.00619634	chr1	149908313	149908781	0.0217436
cluster_6704	0.0119309	0.000401096	3	;cg02388276;cg15984460;cg00809094	0.00627146	chr6	170744041	170744358	0.0596544
cluster_2949	-0.00194102	0.000403203	3	;cg06340161;cg06128142;cg16668180	0.00627972	chr16	46962962	46963261	-0.00970509
cluster_6276	-0.00644247	0.000403241	2	;cg18997124;cg08575819	0.00627972	chr6	31740268	31740291	-0.0322124
cluster_3352	0.00654323	0.000406435	4	;cg05355301;cg14675357;cg22792941;cg06821079	0.00629261	chr17	39143239	39143567	0.0327161
cluster_5449	-0.00879681	0.000406455	2	;cg10332437;cg26489176	0.00629261	chr4	1901078	1901132	-0.0439841
cluster_7399	-0.00310224	0.000406497	2	;cg24036517;cg14992524	0.00629261	chr8	10585394	10586135	-0.0155112
cluster_3578	-0.0039157	0.000410017	3	;cg00555905;cg09142578;cg01633363	0.00633448	chr17	79140481	79140589	-0.0195785
cluster_3122	0.0085058	0.000419155	2	;cg00737916;cg03926906	0.00646281	chr16	88164558	88164581	0.042529
cluster_181	0.00295214	0.000421186	4	;cg24810242;cg13426876;cg17720021;cg00827745	0.00648126	chr1	18691778	18692019	0.0147607
cluster_3288	0.00606047	0.000422081	8	;cg05896714;cg03374561;cg19157647;cg04864152;cg20272287;cg07733567;cg24553547;cg24547137	0.0064822	chr17	19247837	19248009	0.0303024
cluster_930	0.00317408	0.000429264	2	;cg03600318;cg08458487	0.00657952	chr10	81708991	81709191	0.0158704
cluster_3741	-0.00336145	0.000433903	2	;cg01133401;cg25232541	0.00663752	chr19	409679	409888	-0.0168072
cluster_2830	-0.00582685	0.000438673	3	;cg00789347;cg27190967;cg26470314	0.00667109	chr16	2039030	2039411	-0.0291342
cluster_6602	0.00595705	0.000438621	4	;cg17406963;cg06738379;cg08694723;cg24829707	0.00667109	chr6	167061885	167062226	0.0297853
cluster_7044	0.00307735	0.000437586	5	;cg03625149;cg16109415;cg09243037;cg10399210;cg20249277	0.00667109	chr7	112120734	112120877	0.0153868
cluster_671	0.00836624	0.000441927	2	;cg22229828;cg26795012	0.00669437	chr1	245874647	245874750	0.0418312
cluster_7104	0.00240461	0.00044131	2	;cg12668043;cg24772001	0.00669437	chr7	148287720	148287941	0.0120231
cluster_7441	0.00748442	0.000452264	8	;cg06815112;cg18234130;cg21186296;cg23736307;cg07216194;cg23693289;cg20135243;cg14221460	0.00683764	chr8	27182871	27183342	0.0374221
cluster_2672	0.00647853	0.00046059	2	;cg12737588;cg13224427	0.00694998	chr15	70546706	70546741	0.0323927
cluster_2342	0.00166001	0.000471414	2	;cg07311759;cg02189001	0.00709953	chr14	21623804	21624049	0.00830007
cluster_773	0.00521213	0.000480397	2	;cg19706446;cg16954727	0.00722082	chr10	3440313	3440330	0.0260606
cluster_6204	-0.00372244	0.000482668	3	;cg13007871;cg00340855;cg11594821	0.00724095	chr6	30458519	30458601	-0.0186122
cluster_739	0.00448359	0.000488795	3	;cg04513549;cg06403156;cg23853507	0.00730666	chr10	1651238	1651391	0.0224179
cluster_978	-0.00371017	0.000488928	2	;cg18180846;cg24214918	0.00730666	chr10	102990855	102991184	-0.0185508
cluster_3595	-0.00166333	0.000492916	2	;cg11217218;cg25202280	0.00734919	chr17	79521061	79521089	-0.00831662
cluster_4051	-0.00678224	0.000493666	2	;cg17121205;cg15664905	0.00734919	chr19	44009353	44009429	-0.0339112
cluster_3468	0.00270756	0.000497461	3	;cg09146232;cg05845533;cg14343701	0.00738535	chr17	64672129	64672341	0.0135378
cluster_6494	0.0133002	0.000497996	3	;cg10642200;cg24636327;cg19358568	0.00738535	chr6	129614021	129614126	0.0665011
cluster_3788	-0.00915394	0.000505284	2	;cg16889945;cg03404027	0.00747917	chr19	1523070	1523442	-0.0457697
cluster_2210	0.00488082	0.000506865	3	;cg22203300;cg14617010;cg25262427	0.00748831	chr13	100092028	100092081	0.0244041
cluster_6180	-0.00251132	0.00050855	4	;cg01800614;cg21864378;cg16924391;cg21627017	0.00749894	chr6	29719096	29719792	-0.0125566
cluster_4906	0.00494611	0.000510329	2	;cg18594551;cg25027603	0.00751092	chr21	31720835	31721029	0.0247305
cluster_500	0.00463051	0.000512111	6	;cg20535085;cg18881723;cg01710351;cg00149213;cg03950000;cg21920303	0.0075229	chr1	160616604	160617356	0.0231525
cluster_2782	-0.00468484	0.000523011	2	;cg27222295;cg06355570	0.00763957	chr16	750365	750399	-0.0234242
cluster_3942	-0.0034132	0.000522194	4	;cg26494252;cg22175856;cg01007458;cg16377872	0.00763957	chr19	15083916	15084823	-0.017066
cluster_5451	-0.00611559	0.000523769	2	;cg20677664;cg08931847	0.00763957	chr4	1980100	1980206	-0.030578
cluster_5570	0.00780041	0.000523985	3	;cg26737330;cg22182945;cg16418329	0.00763957	chr4	71200323	71200751	0.039002
cluster_2206	0.0046813	0.000526889	2	;cg11278291;cg20420873	0.00766751	chr13	97638697	97639223	0.0234065
cluster_3775	-0.00362709	0.000530143	5	;cg07648738;cg18194038;cg14198101;cg23042318;cg03834909	0.00770045	chr19	1269942	1270334	-0.0181355
cluster_156	0.00679268	0.000541113	2	;cg27573298;cg22693638	0.00784512	chr1	14697589	14698418	0.0339634
cluster_1603	0.00377937	0.000547327	4	;cg05678526;cg26363555;cg01983698;cg24212047	0.00792045	chr11	121973013	121973805	0.0188969
cluster_3148	0.00268485	0.000551698	3	;cg04640076;cg08891584;cg00697672	0.00796886	chr16	89151047	89151343	0.0134243
cluster_2875	0.00269364	0.000556406	3	;cg10152904;cg03873392;cg10171794	0.00802195	chr16	10801930	10802361	0.0134682
cluster_458	-0.0058781	0.000558021	4	;cg12543649;cg25912717;cg01428953;cg16416987	0.00803033	chr1	155176868	155177561	-0.0293905
cluster_2559	-0.00670674	0.00056098	3	;cg10073842;cg25135755;cg01152488	0.00805799	chr15	23894198	23894273	-0.0335337
cluster_1316	-0.00848611	0.000567143	8	;cg15301794;cg16865446;cg02770983;cg23287710;cg08116462;cg06705930;cg13245152;cg12798259	0.0081155	chr11	31822243	31823282	-0.0424305
cluster_1578	-0.00221597	0.000567828	3	;cg12395125;cg20570279;cg05447673	0.0081155	chr11	116659119	116659557	-0.0110798
cluster_5859	0.00614727	0.000568116	2	;cg03636188;cg01777909	0.0081155	chr5	36591815	36591854	0.0307364
cluster_2246	0.00586498	0.000572506	4	;cg17660188;cg25405821;cg23377260;cg21258952	0.0081632	chr13	111531958	111532049	0.0293249
cluster_6674	0.00550001	0.000576806	2	;cg13881452;cg13800240	0.00820945	chr6	169601968	169602172	0.0275
cluster_4691	-0.00607693	0.000582841	3	;cg13414834;cg01712737;cg11574092	0.00828018	chr2	241394123	241394528	-0.0303846
cluster_5820	0.0107143	0.000585174	3	;cg22120852;cg22791948;cg19852204	0.00829816	chr5	3932145	3932233	0.0535716
cluster_1900	0.00703626	0.00059669	2	;cg18344063;cg00321288	0.00843069	chr12	87232511	87232692	0.0351813
cluster_4953	-0.00403099	0.000595726	2	;cg01847344;cg01644385	0.00843069	chr21	45929576	45930044	-0.0201549
cluster_2868	0.00490931	0.000612648	3	;cg09599971;cg27449328;cg06524192	0.00863597	chr16	7615516	7615568	0.0245466
cluster_621	-0.00325221	0.000613441	2	;cg01806859;cg02326301	0.00863597	chr1	228649442	228650406	-0.016261
cluster_2119	-0.00188598	0.000622356	7	;cg18145090;cg09203312;cg07610777;cg18363035;cg01700504;cg01446515;cg20972453	0.00874563	chr13	20805094	20805460	-0.00942989
cluster_6893	-0.00518573	0.000630511	3	;cg22990820;cg27641018;cg06962768	0.00884423	chr7	37959686	37959782	-0.0259286
cluster_1849	-0.00382993	0.000634039	2	;cg26417417;cg23428922	0.00887436	chr12	56040336	56040601	-0.0191496
cluster_5810	0.00981194	0.000634943	2	;cg24593552;cg13608273	0.00887436	chr5	3225856	3225922	0.0490597
cluster_2270	-0.00416964	0.000638784	4	;cg02166450;cg01330096;cg02058624;cg10621576	0.00891201	chr13	112712795	112714526	-0.0208482
cluster_5357	0.00481381	0.000644769	3	;cg03427317;cg17023114;cg05842762	0.00897939	chr3	188590339	188590543	0.024069
cluster_65	-0.0039831	0.000646699	2	;cg00055434;cg01442889	0.00899016	chr1	2415344	2415453	-0.0199155
cluster_5340	0.00341493	0.000648845	2	;cg18262615;cg23025893	0.0089982	chr3	183225889	183225971	0.0170746
cluster_7078	-0.00143019	0.000649593	6	;cg00059740;cg14282222;cg06254964;cg21217345;cg19882784;cg19889856	0.0089982	chr7	134855689	134856654	-0.00715094
cluster_4377	0.00144826	0.000655761	6	;cg07641563;cg25249448;cg24343835;cg12686754;cg20102086;cg05466976	0.00906747	chr2	56216086	56216938	0.00724132
cluster_1121	-0.00895428	0.000672586	5	;cg02668055;cg02733444;cg02833614;cg00951204;cg02483043	0.00923901	chr10	134536030	134536498	-0.0447714
cluster_1793	0.00999357	0.00067074	2	;cg03842440;cg15417244	0.00923901	chr12	41831532	41831558	0.0499678
cluster_3067	0.00234191	0.000672923	3	;cg00550616;cg16569635;cg04806571	0.00923901	chr16	86225475	86225861	0.0117095
cluster_7458	-0.00433319	0.000672724	5	;cg02174634;cg23460057;cg10357888;cg01386493;cg19806221	0.00923901	chr8	37824306	37824765	-0.021666
cluster_1383	-0.00380532	0.000680226	2	;cg11104828;cg16611234	0.00932281	chr11	58869979	58870075	-0.0190266
cluster_3432	-0.00402329	0.000683241	2	;cg21483922;cg15444626	0.00934765	chr17	48205411	48205558	-0.0201165
cluster_5585	0.00822576	0.000685423	3	;cg07756135;cg23841470;cg19880790	0.00936102	chr4	86748944	86749040	0.0411288
cluster_7752	-0.00397197	0.000687432	2	;cg18502630;cg11546621	0.00937198	chr9	139871955	139872161	-0.0198598
cluster_6315	-0.00349123	0.000690802	11	;cg03995156;cg00086577;cg04856022;cg04536704;cg24509300;cg06902929;cg11122280;cg23660356;cg27631107;cg04194294;cg17383811	0.00940144	chr6	32122864	32123701	-0.0174562
cluster_3666	-0.0047554	0.00069976	2	;cg27353346;cg19026976	0.0095067	chr18	34853689	34853895	-0.023777
cluster_4038	0.00518078	0.000704608	4	;cg25923056;cg08080060;cg08078058;cg03287692	0.0095459	chr19	41306455	41307228	0.0259039
cluster_4243	0.00295172	0.000705102	4	;cg23277693;cg16151651;cg13529733;cg21551340	0.0095459	chr2	1609062	1609508	0.0147586
cluster_502	-0.00750409	0.000708928	3	;cg06182359;cg05650171;cg04991214	0.00956976	chr1	161088957	161089118	-0.0375205
cluster_6863	0.0030055	0.000709327	3	;cg03734002;cg15781397;cg25924421	0.00956976	chr7	23695160	23695323	0.0150275
cluster_1156	0.00510402	0.000712293	3	;cg17247026;cg24748548;cg06922248	0.00959311	chr10	135153937	135153972	0.0255201
cluster_2969	0.012217	0.000723645	5	;cg09965996;cg07024458;cg03300177;cg10504751;cg05434641	0.00969831	chr16	56390429	56391437	0.061085
cluster_5471	-0.0100678	0.000722362	2	;cg15875904;cg18976355	0.00969831	chr4	3680721	3680970	-0.0503388
cluster_7306	0.00259725	0.000723847	2	;cg18196087;cg27627662	0.00969831	chr8	736345	736572	0.0129863
cluster_7533	0.00257905	0.000728336	2	;cg00319692;cg01248426	0.00974166	chr8	87111119	87111155	0.0128952
cluster_7529	0.0133902	0.000732131	3	;cg04552766;cg25004108;cg14992760	0.00977558	chr8	80200954	80201028	0.0669509
cluster_2150	0.0071062	0.000740912	3	;cg06311103;cg22712883;cg22761482	0.00987587	chr13	31579287	31579400	0.035531
cluster_2926	-0.00492153	0.000743764	2	;cg07300610;cg03945387	0.0098969	chr16	30584674	30584858	-0.0246076
cluster_1370	-0.00203574	0.000746936	7	;cg15489541;cg21488132;cg12238441;cg23127183;cg17813801;cg22272956;cg10242862	0.00992212	chr11	57508451	57509483	-0.0101787
cluster_2733	0.00276067	0.000750099	2	;cg19547844;cg18646851	0.00994713	chr15	92934441	92934809	0.0138034
cluster_6462	0.0139353	0.000754014	2	;cg23724489;cg09472630	0.00996504	chr6	92401486	92401510	0.0696767
cluster_6592	-0.00580095	0.000752859	2	;cg21754837;cg15420468	0.00996504	chr6	166485745	166486120	-0.0290047
cluster_4381	0.00722744	0.000761187	5	;cg19464815;cg11057260;cg23556108;cg22445742;cg15241316	0.0100294	chr2	60679659	60680761	0.0361372
cluster_7083	0.00572745	0.000761465	3	;cg01720013;cg17582698;cg02085942	0.0100294	chr7	137529320	137530010	0.0286373
cluster_7348	0.0095037	0.000762868	2	;cg24265719;cg16268546	0.0100309	chr8	1651101	1651197	0.0475185
cluster_4861	0.00745469	0.000767077	3	;cg08576350;cg04038019;cg14621701	0.0100692	chr20	61508481	61508590	0.0372734
cluster_4490	0.0070216	0.000769613	2	;cg24396167;cg07210261	0.0100854	chr2	122088615	122088661	0.035108
cluster_7087	0.00168799	0.00077365	2	;cg17093826;cg21048168	0.0101213	chr7	138458720	138458827	0.00843995
cluster_1957	0.00870498	0.000776065	3	;cg08968830;cg11365710;cg23257502	0.0101358	chr12	115255983	115256052	0.0435249
cluster_5234	0.00925704	0.00077806	2	;cg12610078;cg16795455	0.0101448	chr3	82547324	82547556	0.0462852
cluster_2767	-0.00492653	0.000781624	2	;cg26729101;cg05274179	0.0101742	chr16	229500	229528	-0.0246326
cluster_5334	0.000452179	0.000785963	4	;cg01216369;cg12333618;cg25354334;cg10930676	0.0102136	chr3	172859022	172859699	0.00226089
cluster_751	0.0123658	0.000787984	2	;cg07529353;cg26098816	0.0102227	chr10	2210611	2210963	0.0618288
cluster_4815	-0.00216796	0.000792121	3	;cg00713214;cg09704054;cg02174884	0.0102422	chr20	44453049	44453207	-0.0108398
cluster_7143	0.00446846	0.00079153	3	;cg19555191;cg07227743;cg16680167	0.0102422	chr7	154474067	154474156	0.0223423
cluster_4579	0.0134917	0.000794101	2	;cg25421357;cg02307075	0.0102508	chr2	208692259	208692505	0.0674583
cluster_3792	-0.00801236	0.000801391	2	;cg05260062;cg00473031	0.0103277	chr19	1752206	1752325	-0.0400618
cluster_2451	0.00431708	0.000811744	2	;cg15418593;cg13219590	0.0104438	chr14	97492133	97492191	0.0215854
cluster_638	0.0100132	0.000815789	3	;cg03130910;cg04786142;cg23811057	0.0104785	chr1	234908226	234908514	0.0500662
cluster_801	0.00848708	0.000817666	3	;cg08214023;cg23545299;cg23725924	0.0104853	chr10	7763676	7763777	0.0424354
cluster_6998	0.00253386	0.000820298	2	;cg02108198;cg04348709	0.0105017	chr7	99527876	99528078	0.0126693
cluster_5165	-0.00431195	0.000823973	3	;cg13010797;cg10144569;cg26647524	0.0105314	chr3	42725643	42726812	-0.0215598
cluster_472	-0.00173265	0.000827037	2	;cg24845595;cg08728702	0.0105532	chr1	156814488	156814561	-0.00866325
cluster_7764	-0.00308865	0.000829834	2	;cg03342674;cg13600201	0.0105715	chr9	140193776	140193934	-0.0154432
cluster_2410	0.0072792	0.000834876	2	;cg25086732;cg02326285	0.0106097	chr14	79111579	79111719	0.036396
cluster_3787	-0.00311328	0.000836922	2	;cg22759185;cg02674804	0.0106097	chr19	1492038	1492043	-0.0155664
cluster_4286	0.00607867	0.000835662	3	;cg11108534;cg25801636;cg11222219	0.0106097	chr2	5584457	5584614	0.0303934
cluster_7002	-0.00370159	0.000844	2	;cg01826728;cg11823921	0.0106646	chr7	100170610	100170929	-0.018508
cluster_787	0.0110137	0.000842797	2	;cg20545167;cg17074807	0.0106646	chr10	4482624	4483348	0.0550685
cluster_3927	-0.00210527	0.000861248	2	;cg12134570;cg15013019	0.0108623	chr19	13213428	13213451	-0.0105264
cluster_3993	-0.0025052	0.000862443	3	;cg02283691;cg00830526;cg24149930	0.0108623	chr19	33182526	33182641	-0.012526
cluster_1218	0.00812431	0.000871207	11	;cg00370047;cg05584361;cg16274762;cg23163513;cg10002860;cg13316472;cg19977004;cg24206507;cg13535416;cg05551792;cg16389688	0.0109376	chr11	1481436	1483390	0.0406216
cluster_1371	-0.00223064	0.000871235	7	;cg24670445;cg22585255;cg01270709;cg06737912;cg12734107;cg00684594;cg12116851	0.0109376	chr11	57519282	57519584	-0.0111532
cluster_1681	0.00726422	0.000881338	3	;cg27478913;cg01828427;cg19153300	0.0110466	chr11	134794886	134794980	0.0363211
cluster_1579	-0.00375606	0.000891266	2	;cg02157083;cg25682080	0.011153	chr11	116662800	116663103	-0.0187803
cluster_6021	-0.00200745	0.000900419	2	;cg11079129;cg04436554	0.0112495	chr5	172669916	172669976	-0.0100373
cluster_5705	0.01058	0.000907655	3	;cg14994521;cg05865660;cg24525540	0.0113216	chr4	189158022	189158087	0.0528998
cluster_1144	0.00444458	0.000916188	2	;cg04939649;cg13609319	0.0114005	chr10	134993800	134994186	0.0222229
cluster_568	-0.00225685	0.000916913	2	;cg04740665;cg07945777	0.0114005	chr1	205560997	205561002	-0.0112843
cluster_2322	-0.00550606	0.000928704	3	;cg24126698;cg09537396;cg18935832	0.0115287	chr13	114839662	114840185	-0.0275303
cluster_1420	-0.00455223	0.000945838	2	;cg08178356;cg02792333	0.011699	chr11	64051212	64051402	-0.0227611
cluster_5364	0.00650868	0.00094444	7	;cg11122795;cg00949446;cg21023926;cg26230601;cg10939004;cg10218079;cg15628562	0.011699	chr3	194071770	194072416	0.0325434
cluster_7420	0.00186765	0.00094694	4	;cg04241863;cg15797286;cg15138846;cg21172319	0.011699	chr8	18067331	18067770	0.00933827
cluster_6102	0.00857945	0.000953035	2	;cg07693813;cg26542166	0.0117556	chr6	3618262	3618422	0.0428973
cluster_3150	0.00557361	0.000958852	6	;cg05676251;cg05498586;cg03819692;cg07748753;cg01714172;cg00413426	0.0117899	chr16	89225592	89226194	0.0278681
cluster_3992	-0.00392222	0.000958106	2	;cg02227904;cg18516816	0.0117899	chr19	30165555	30165591	-0.0196111
cluster_5060	0.00238919	0.000960708	2	;cg23933503;cg00570666	0.0117941	chr22	44255884	44256763	0.011946
cluster_968	0.00224236	0.000968266	3	;cg12089335;cg23642875;cg03201262	0.0118681	chr10	101835723	101835788	0.0112118
cluster_2295	0.00167785	0.000970094	3	;cg14074878;cg16122370;cg02909018	0.0118718	chr13	113696482	113696937	0.00838923
cluster_4619	0.00558998	0.000978876	4	;cg10259518;cg05935827;cg09336899;cg23927687	0.0119604	chr2	233765616	233766118	0.0279499
cluster_2296	-0.0043912	0.000987671	3	;cg07204236;cg13423666;cg02691264	0.012049	chr13	113705910	113706204	-0.021956
cluster_5671	0.00535381	0.000989625	4	;cg15031753;cg01377200;cg19178151;cg24003866	0.0120539	chr4	184938291	184938470	0.026769
cluster_4528	-0.00352944	0.00103129	2	;cg13500877;cg00558219	0.0125417	chr2	157183755	157184137	-0.0176472
cluster_4749	-0.00539789	0.0010337	3	;cg08424491;cg07414492;cg20449738	0.0125514	chr20	3656074	3657354	-0.0269894
cluster_5595	0.011653	0.00103762	2	;cg27019278;cg00262446	0.0125793	chr4	101438804	101439228	0.0582651
cluster_440	0.00454595	0.00104338	4	;cg23724738;cg07476201;cg24000437;cg23110514	0.0126295	chr1	152538380	152538888	0.0227298
cluster_6980	-0.00519203	0.00104929	4	;cg20109856;cg25430192;cg25707676;cg00337916	0.0126812	chr7	96643454	96643686	-0.0259602
cluster_3811	-0.00306344	0.00107295	2	;cg05641348;cg06941312	0.012947	chr19	2455563	2455899	-0.0153172
cluster_2532	0.00913703	0.00107884	5	;cg10938556;cg19611441;cg03200676;cg27000534;cg23934700	0.012998	chr14	105126275	105126697	0.0456852
cluster_285	-0.00414249	0.00108456	2	;cg07937270;cg21871151	0.0130466	chr1	45272633	45272637	-0.0207124
cluster_1884	0.00364726	0.00109043	4	;cg12596182;cg22610980;cg05493841;cg07911961	0.0130768	chr12	70082885	70083193	0.0182363
cluster_3550	0.00681339	0.00108892	2	;cg06485101;cg04028464	0.0130768	chr17	78073693	78073854	0.034067
cluster_4427	0.00472584	0.00109736	2	;cg15646803;cg12140527	0.0131396	chr2	92261070	92261248	0.0236292
cluster_1838	-0.00225958	0.00111506	4	;cg15817960;cg13726459;cg12905836;cg22198132	0.013331	chr12	54409599	54410251	-0.0112979
cluster_1402	0.00660792	0.00112288	6	;cg27641076;cg25272143;cg06861841;cg12857638;cg00685014;cg16509239	0.0133738	chr11	62211788	62212431	0.0330396
cluster_4107	-0.00385287	0.00112261	2	;cg20610492;cg24931648	0.0133738	chr19	49520450	49520532	-0.0192644
cluster_986	-0.00250481	0.0011238	2	;cg01275830;cg12290779	0.0133738	chr10	104211749	104211761	-0.012524
cluster_4198	-0.00444197	0.00114828	3	;cg22720321;cg12195135;cg00840926	0.0136442	chr19	58919138	58919549	-0.0222098
cluster_6038	0.00368842	0.00115446	2	;cg05482050;cg04151449	0.0136667	chr5	177409334	177409992	0.0184421
cluster_629	0.00718129	0.00115545	5	;cg16678545;cg11570508;cg11226042;cg22875527;cg11216176	0.0136667	chr1	230492737	230493133	0.0359065
cluster_7079	0.00529455	0.00115488	8	;cg23621013;cg11015893;cg19689368;cg10725344;cg01548463;cg22621652;cg05618401;cg19238824	0.0136667	chr7	135433353	135433790	0.0264728
cluster_2062	-0.00451475	0.00117009	2	;cg16354932;cg19477293	0.0138188	chr12	131528853	131529005	-0.0225737
cluster_1036	0.00893434	0.00117403	2	;cg06120979;cg11273848	0.0138442	chr10	130506833	130506845	0.0446717
cluster_5239	0.00598909	0.0011887	3	;cg12799739;cg17527766;cg22429199	0.0139838	chr3	97595056	97595630	0.0299455
cluster_7541	0.00691953	0.00118946	2	;cg07263492;cg00069432	0.0139838	chr8	99835768	99836388	0.0345976
cluster_4473	-0.00742228	0.00119673	2	;cg08721931;cg27638115	0.014048	chr2	110874344	110874360	-0.0371114
cluster_732	0.00805137	0.00120412	3	;cg04401038;cg20411671;cg13683507	0.0141135	chr10	1462906	1463108	0.0402569
cluster_193	-0.00275064	0.0012203	4	;cg22054164;cg16910448;cg20015787;cg01977520	0.0141808	chr1	21617504	21618056	-0.0137532
cluster_2194	0.00452731	0.0012127	3	;cg24352054;cg23126342;cg25491122	0.0141808	chr13	67800905	67801551	0.0226366
cluster_3767	-0.00339901	0.00121479	2	;cg00450695;cg12817436	0.0141808	chr19	1068487	1068561	-0.016995
cluster_5098	-0.00242489	0.0012196	3	;cg19808085;cg08173919;cg10341513	0.0141808	chr22	51040520	51041242	-0.0121244
cluster_5545	0.0150549	0.00122082	3	;cg20464535;cg17021988;cg14090201	0.0141808	chr4	40428028	40428121	0.0752745
cluster_6588	0.00707736	0.00121796	5	;cg24480453;cg04434244;cg09085041;cg05310694;cg17537347	0.0141808	chr6	166232637	166233141	0.0353868
cluster_2147	0.00337302	0.00122773	2	;cg17984935;cg07306605	0.0142398	chr13	28902807	28902898	0.0168651
cluster_3710	0.00526069	0.00123629	2	;cg00192819;cg13645033	0.0143089	chr18	76486611	76486863	0.0263035
cluster_6887	-0.00145641	0.00123737	4	;cg15476479;cg06466797;cg23759826;cg11075346	0.0143089	chr7	35734978	35735308	-0.00728205
cluster_3435	-0.0038614	0.00124271	2	;cg24517066;cg07224067	0.0143493	chr17	48555514	48555565	-0.019307
cluster_6353	-0.00753035	0.00124987	8	;cg02532030;cg17664233;cg04039292;cg12954267;cg05137443;cg18198143;cg01246982;cg18634516	0.0144106	chr6	33092494	33094639	-0.0376518
cluster_6000	0.00794847	0.00126815	2	;cg25147941;cg24006005	0.0145997	chr5	163894003	163894343	0.0397423
cluster_5927	0.00852564	0.00127973	2	;cg16557736;cg09536630	0.0147112	chr5	125999300	125999513	0.0426282
cluster_2140	0.00406028	0.00128925	2	;cg26012945;cg00887586	0.0147987	chr13	24958406	24958422	0.0203014
cluster_5993	0.00371471	0.00129836	2	;cg06042124;cg18015622	0.0148813	chr5	158893318	158893353	0.0185735
cluster_2545	-0.00556325	0.00130479	3	;cg01318265;cg13981078;cg13052453	0.0148891	chr14	105884721	105885138	-0.0278162
cluster_5543	0.0134431	0.00130372	5	;cg20171453;cg05658107;cg26296101;cg00804392;cg11903057	0.0148891	chr4	40198129	40198776	0.0672156
cluster_6516	0.00453303	0.0013031	2	;cg24577131;cg20930202	0.0148891	chr6	139613426	139613456	0.0226651
cluster_6227	-0.00237585	0.00130783	4	;cg11285284;cg06206827;cg11229650;cg27303735	0.0148948	chr6	30709012	30709605	-0.0118793
cluster_755	0.00388839	0.00130912	3	;cg22876659;cg18731546;cg26869412	0.0148948	chr10	3023677	3023801	0.0194419
cluster_4964	-0.00340303	0.0013177	2	;cg21279603;cg07658590	0.0149705	chr21	46963527	46963587	-0.0170152
cluster_2892	0.00685424	0.00131997	2	;cg08781257;cg05712435	0.0149737	chr16	19185373	19185556	0.0342712
cluster_91	0.00464083	0.00132183	2	;cg14522815;cg00624908	0.0149737	chr1	3327178	3327395	0.0232041
cluster_2663	0.00243119	0.00132909	2	;cg06103624;cg04093349	0.0150339	chr15	66998926	66998947	0.0121559
cluster_1604	0.00461426	0.00135422	8	;cg27262870;cg17196933;cg22813542;cg16189093;cg03225882;cg15056794;cg13125488;cg15598802	0.0152236	chr11	121986736	121987203	0.0230713
cluster_2409	0.00373441	0.0013511	5	;cg10828316;cg16372520;cg18199664;cg22878414;cg15572745	0.0152236	chr14	78869352	78870232	0.0186721
cluster_4424	0.00473261	0.00135287	3	;cg24726150;cg22202344;cg10811045	0.0152236	chr2	91634675	91635283	0.0236631
cluster_4678	0.0124498	0.00135564	3	;cg16585244;cg23873697;cg10902340	0.0152236	chr2	240567557	240568150	0.062249
cluster_647	0.00105907	0.00135205	3	;cg24690236;cg11958173;cg22940372	0.0152236	chr1	237729917	237730049	0.00529535
cluster_1735	0.0127722	0.00136221	3	;cg24820250;cg21492527;cg27190239	0.0152752	chr12	10084936	10085174	0.0638608
cluster_2618	0.00413891	0.00137203	3	;cg18099844;cg21484964;cg00512023	0.015297	chr15	34395540	34396328	0.0206945
cluster_270	-0.00445087	0.00136656	2	;cg04025127;cg07586435	0.015297	chr1	44030580	44031177	-0.0222543
cluster_6427	-0.00290252	0.00136836	2	;cg01992280;cg00744524	0.015297	chr6	44239208	44239416	-0.0145126
cluster_927	0.00753754	0.00137192	3	;cg00712627;cg08421587;cg09544149	0.015297	chr10	80588621	80588828	0.0376877
cluster_2121	0.00611811	0.00138127	2	;cg12475590;cg25498385	0.015356	chr13	21288062	21288714	0.0305905
cluster_554	0.00400943	0.00138042	5	;cg09684336;cg04811114;cg26347746;cg05044291;cg06825163	0.015356	chr1	202172535	202172912	0.0200471
cluster_4400	0.00290369	0.00139229	3	;cg25406923;cg18326616;cg20399131	0.0154565	chr2	74010396	74010621	0.0145185
cluster_3498	-0.00351968	0.00139734	2	;cg16672637;cg16861241	0.0154903	chr17	74138356	74138396	-0.0175984
cluster_4205	0.00652265	0.00142349	2	;cg02566952;cg26823290	0.0157578	chr2	317618	317633	0.0326133
cluster_6470	0.0103744	0.00143587	2	;cg13442173;cg27418687	0.0158722	chr6	105624247	105625068	0.0518718
cluster_5695	0.00866221	0.00146569	3	;cg01719663;cg20421996;cg23231453	0.0161788	chr4	187499358	187499458	0.043311
cluster_3923	-0.0009679	0.00147394	2	;cg08377888;cg15010352	0.0162063	chr19	12948848	12948853	-0.0048395
cluster_4359	-0.00775851	0.00147153	3	;cg12961607;cg04441847;cg20957316	0.0162063	chr2	38976250	38976409	-0.0387925
cluster_6241	-0.00562554	0.00147443	4	;cg25380351;cg24032445;cg06309241;cg23497190	0.0162063	chr6	31106181	31106302	-0.0281277
cluster_4721	0.00302465	0.00149123	3	;cg14910684;cg07329968;cg08959218	0.0163447	chr2	242887053	242887391	0.0151233
cluster_5230	0.00636285	0.00148949	3	;cg16459281;cg00088410;cg24613798	0.0163447	chr3	72621000	72622010	0.0318143
cluster_2335	0.00289841	0.0015038	2	;cg02647684;cg04957177	0.0164395	chr14	21060022	21060292	0.0144921
cluster_4561	0.00373228	0.00150411	2	;cg22332666;cg21818141	0.0164395	chr2	190628945	190629158	0.0186614
cluster_5214	-0.00456637	0.00151133	5	;cg06819546;cg09024435;cg12870811;cg03652676;cg01427909	0.0164735	chr3	62360674	62362324	-0.0228318
cluster_6838	-0.00536151	0.00151147	2	;cg26512479;cg15607763	0.0164735	chr7	6209326	6209417	-0.0268076
cluster_3722	0.0139335	0.00152732	5	;cg05453001;cg15773974;cg19375418;cg06675417;cg23345151	0.016623	chr18	77292063	77292947	0.0696674
cluster_1259	0.00780295	0.00153681	5	;cg15102179;cg13500430;cg01057893;cg03029175;cg17855991	0.0166563	chr11	2965028	2966101	0.0390147
cluster_6166	0.00447579	0.00153434	13	;cg16057401;cg17562226;cg07369956;cg24950947;cg14011416;cg14584177;cg03612791;cg25426807;cg16170380;cg11893412;cg16487621;cg15617549;cg05137103	0.0166563	chr6	29394511	29396182	0.0223789
cluster_7697	0.00413907	0.00153479	2	;cg00664581;cg15775618	0.0166563	chr9	115707717	115708148	0.0206953
cluster_155	0.0040615	0.00154422	5	;cg08425678;cg25402049;cg19359071;cg23267665;cg12379145	0.0167132	chr1	14029478	14030611	0.0203075
cluster_5196	-0.00243878	0.00155042	3	;cg05989693;cg19854901;cg01932734	0.016757	chr3	50376155	50376409	-0.0121939
cluster_7416	0.0108158	0.00156555	2	;cg06623274;cg16303562	0.0168971	chr8	16050111	16050333	0.0540792
cluster_6497	0.0076227	0.00157413	2	;cg11186224;cg10535478	0.0169426	chr6	132859485	132859643	0.0381135
cluster_6522	0.00693155	0.0015728	3	;cg10221172;cg08133058;cg23349798	0.0169426	chr6	148840821	148841330	0.0346578
cluster_3905	0.00406717	0.00157987	3	;cg25685983;cg17491564;cg06865036	0.0169809	chr19	10677491	10678015	0.0203359
cluster_7428	-0.00308685	0.00158312	2	;cg09314421;cg13292636	0.0169923	chr8	21771252	21771258	-0.0154343
cluster_1623	-0.00325933	0.00158798	2	;cg11886358;cg15763258	0.0170163	chr11	128561007	128561675	-0.0162967
cluster_901	-0.00183295	0.00158974	2	;cg04859918;cg00352027	0.0170163	chr10	71893017	71893159	-0.00916477
cluster_2542	-0.00210473	0.00160616	5	;cg14501119;cg00241281;cg09278107;cg00808648;cg16162970	0.0171685	chr14	105779532	105779952	-0.0105236
cluster_1196	-0.00630064	0.00161301	3	;cg07535628;cg23600701;cg09524686	0.017218	chr11	829035	829182	-0.0315032
cluster_1318	-0.00340612	0.00161589	3	;cg18991169;cg18463802;cg08966619	0.0172251	chr11	31843388	31844481	-0.0170306
cluster_6358	-0.00433755	0.00163241	2	;cg07725389;cg01910419	0.0173774	chr6	33174613	33174761	-0.0216878
cluster_3613	-0.00323219	0.00163525	3	;cg03325767;cg19930417;cg04546616	0.0173837	chr17	80279477	80279675	-0.016161
cluster_6508	0.00247796	0.00164559	7	;cg02664205;cg03984009;cg04152196;cg08109136;cg08378567;cg27306443;cg24283684	0.0174698	chr6	136171652	136172947	0.0123898
cluster_2947	0.0116159	0.00166187	2	;cg03797504;cg05879496	0.0176186	chr16	46660546	46660595	0.0580794
cluster_6870	-0.00352924	0.00167298	3	;cg05517976;cg14188840;cg08575233	0.0177121	chr7	27220049	27220983	-0.0176462
cluster_4145	-0.0026762	0.00167665	2	;cg16602441;cg23737575	0.0177269	chr19	52102010	52102023	-0.013381
cluster_6335	-0.00259359	0.00168754	8	;cg16855458;cg07543055;cg05420994;cg23059310;cg16951654;cg05108547;cg22798247;cg14493899	0.0178178	chr6	32807234	32807374	-0.0129679
cluster_319	-0.00315536	0.00169872	3	;cg20594809;cg01259156;cg05449257	0.0179115	chr1	75594531	75595408	-0.0157768
cluster_2090	-0.00662477	0.00171036	3	;cg15159017;cg10222822;cg24592370	0.0179853	chr12	132854526	132854818	-0.0331238
cluster_3163	-0.00326452	0.00171267	2	;cg01995548;cg02732508	0.0179853	chr16	89628799	89628853	-0.0163226
cluster_6314	-0.00465043	0.00170959	2	;cg27068095;cg20266593	0.0179853	chr6	32119016	32119041	-0.0232522
cluster_250	-0.00509064	0.00172092	2	;cg14772955;cg15272684	0.0180476	chr1	36024404	36024473	-0.0254532
cluster_1809	-0.00415581	0.00175686	2	;cg11878254;cg14502850	0.0183997	chr12	49731885	49731991	-0.020779
cluster_3455	-0.00244212	0.00176714	2	;cg13291611;cg08901558	0.0184625	chr17	59472320	59472854	-0.0122106
cluster_7094	0.00378723	0.00176761	8	;cg22057675;cg12390011;cg20869844;cg08711067;cg21200382;cg15900979;cg21120678;cg00455386	0.0184625	chr7	140103545	140104086	0.0189361
cluster_2700	0.00998224	0.00178289	2	;cg05392644;cg04093323	0.0185971	chr15	78454622	78454685	0.0499112
cluster_3478	-0.00329606	0.0017918	4	;cg06407137;cg14075731;cg06650256;cg00873351	0.01864	chr17	72527515	72527813	-0.0164803
cluster_7400	-0.00808287	0.00179048	2	;cg02690648;cg17371911	0.01864	chr8	10683044	10683139	-0.0404143
cluster_1238	0.00143134	0.00179562	4	;cg14149680;cg21191514;cg23951474;cg16844661	0.0186548	chr11	2187632	2188244	0.0071567
cluster_1270	0.00473515	0.00180002	2	;cg19186806;cg20686554	0.0186755	chr11	5442434	5442443	0.0236758
cluster_5871	-0.00361869	0.00183936	2	;cg01286665;cg03387346	0.0190582	chr5	54525925	54526536	-0.0180934
cluster_4976	0.00370134	0.00187073	2	;cg06123976;cg12370326	0.0193574	chr22	17489752	17489762	0.0185067
cluster_4499	0.00125133	0.00189423	2	;cg18335290;cg03555157	0.0195471	chr2	128438947	128439171	0.00625666
cluster_6484	0.0105202	0.00189661	2	;cg27033074;cg05465572	0.0195471	chr6	116359888	116360184	0.0526012
cluster_7144	-0.00561153	0.0018937	4	;cg16389386;cg04037707;cg19868468;cg13609821	0.0195471	chr7	154704574	154705189	-0.0280577
cluster_4148	0.00212271	0.00192329	4	;cg09499256;cg16052198;cg24964368;cg25653204	0.0197959	chr19	52263842	52264429	0.0106136
cluster_686	0.00545067	0.00192808	2	;cg01019985;cg17903359	0.0198189	chr1	247752006	247752207	0.0272534
cluster_5531	0.0030469	0.00193131	2	;cg14531668;cg03297165	0.019826	chr4	24490174	24490702	0.0152345
cluster_2967	-0.00260577	0.00195206	2	;cg09662325;cg00510598	0.0200124	chr16	55363601	55364229	-0.0130288
cluster_7174	0.00545641	0.00196366	3	;cg23238315;cg19351954;cg15651925	0.0201048	chr7	156259194	156259219	0.0272821
cluster_116	-0.00227811	0.00198948	2	;cg05793604;cg15991503	0.0203205	chr1	6208188	6208328	-0.0113905
cluster_5141	0.00510334	0.00199023	2	;cg12198140;cg14521077	0.0203205	chr3	16843387	16843952	0.0255167
cluster_5902	0.0121241	0.00199256	4	;cg08698198;cg08224682;cg14757661;cg01124922	0.0203205	chr5	92684137	92684412	0.0606207
cluster_320	0.00335803	0.00200086	2	;cg02965712;cg17181543	0.0203784	chr1	77746028	77746571	0.0167902
cluster_2798	-0.00718912	0.00200666	3	;cg03968943;cg04913730;cg03382370	0.0203924	chr16	1121050	1122047	-0.0359456
cluster_449	-0.00406082	0.00200749	3	;cg06811467;cg19760410;cg16013543	0.0203924	chr1	154299179	154300241	-0.0203041
cluster_2784	-0.00312746	0.00203649	3	;cg04050728;cg16899442;cg01680844	0.02066	chr16	776416	776501	-0.0156373
cluster_2229	0.000847063	0.00204083	3	;cg16896868;cg24915592;cg15975806	0.020677	chr13	110319562	110319607	0.00423531
cluster_6458	0.00414314	0.00205253	3	;cg24073089;cg21738963;cg04473763	0.0207685	chr6	88879038	88879765	0.0207157
cluster_4168	-0.00528658	0.00205647	2	;cg00462362;cg03666203	0.0207813	chr19	55591148	55591175	-0.0264329
cluster_2778	-0.00422115	0.00207946	4	;cg07375207;cg04365973;cg00904273;cg05135288	0.0209591	chr16	717419	717707	-0.0211058
cluster_7312	0.00885304	0.00207677	2	;cg04918696;cg08202144	0.0209591	chr8	1004106	1004177	0.0442652
cluster_5422	-0.00583832	0.00208788	5	;cg03193299;cg12407867;cg01546047;cg04343927;cg13653809	0.0210167	chr4	1167239	1167714	-0.0291916
cluster_5825	0.00753912	0.00209403	3	;cg10561103;cg18308985;cg07567767	0.0210514	chr5	5239933	5239990	0.0376956
cluster_4485	0.000859623	0.00211222	2	;cg23405152;cg00314115	0.0212068	chr2	121279886	121280002	0.00429812
cluster_7318	0.00825444	0.00211549	4	;cg17834136;cg24126630;cg02154765;cg12797746	0.0212122	chr8	1109986	1110520	0.0412722
cluster_3668	0.00251892	0.00212794	2	;cg27378216;cg00037763	0.0212821	chr18	42281171	42281763	0.0125946
cluster_4688	0.00173057	0.00212556	2	;cg26032417;cg13294084	0.0212821	chr2	241185226	241185296	0.00865287
cluster_377	0.00108442	0.00214181	3	;cg15986529;cg13100218;cg01497426	0.0213708	chr1	117487384	117487644	0.00542209
cluster_6478	0.0100358	0.00214231	2	;cg06421138;cg11567849	0.0213708	chr6	111750934	111751012	0.0501792
cluster_5622	0.00438429	0.00216091	2	;cg12099325;cg14561596	0.0215288	chr4	133045114	133045178	0.0219214
cluster_5663	0.00264155	0.00217612	2	;cg04638710;cg13978156	0.0216248	chr4	183167912	183168121	0.0132078
cluster_797	0.00466453	0.00217514	2	;cg00997990;cg14871313	0.0216248	chr10	7138974	7139026	0.0233226
cluster_2468	-0.0062385	0.00218397	5	;cg13673514;cg26279372;cg13521842;cg21193577;cg05730092	0.0216487	chr14	101035818	101036470	-0.0311925
cluster_4497	-0.00332395	0.00218409	2	;cg18044111;cg21339084	0.0216487	chr2	128422307	128422433	-0.0166198
cluster_6192	0.00127381	0.00218981	8	;cg03957649;cg08513123;cg24329658;cg27119877;cg08508724;cg06111486;cg01748268;cg16206678	0.0216777	chr6	30121853	30122152	0.00636905
cluster_353	0.00344725	0.00219592	2	;cg02275014;cg14777056	0.0217106	chr1	109647126	109647163	0.0172362
cluster_1396	-0.00227004	0.00220861	2	;cg10537699;cg03807243	0.0217981	chr11	60897371	60897488	-0.0113502
cluster_7226	0.0120137	0.00221038	2	;cg10249637;cg22277103	0.0217981	chr7	157655436	157655703	0.0600684
cluster_6146	-0.00186225	0.00221388	3	;cg00294572;cg19338277;cg04078921	0.0218049	chr6	26285232	26285441	-0.00931126
cluster_134	0.0180998	0.00221671	2	;cg11166167;cg07021405	0.0218052	chr1	8292578	8292657	0.0904992
cluster_1916	0.0098575	0.00222222	4	;cg14529331;cg02716635;cg03782861;cg23390920	0.021816	chr12	97856995	97858120	0.0492875
cluster_4227	0.00241618	0.00222343	2	;cg02096296;cg12253753	0.021816	chr2	1018046	1018076	0.0120809
cluster_3770	0.00496544	0.00225222	8	;cg02791973;cg23885932;cg09495643;cg03178838;cg16238993;cg02297063;cg19864130;cg12255995	0.0220706	chr19	1132256	1132537	0.0248272
cluster_2929	-0.00613849	0.00226269	2	;cg03372467;cg02558026	0.0221453	chr16	30904265	30904573	-0.0306925
cluster_473	-0.00468256	0.00227769	2	;cg02049180;cg26687119	0.0222082	chr1	156828202	156828442	-0.0234128
cluster_5246	0.0092144	0.00227699	3	;cg12119726;cg20928427;cg24324446	0.0222082	chr3	110363222	110363281	0.046072
cluster_5980	0.0034026	0.00227469	6	;cg10483275;cg01804664;cg03893692;cg27244482;cg15174248;cg08631650	0.0222082	chr5	149669368	149669813	0.017013
cluster_1624	0.00549919	0.00229702	5	;cg05369547;cg26422472;cg10741826;cg20384941;cg17590805	0.0222285	chr11	128680333	128680490	0.0274959
cluster_190	0.00348655	0.00229387	3	;cg19088218;cg07371323;cg16825000	0.0222285	chr1	20248753	20249430	0.0174327
cluster_3073	-0.00522538	0.0023022	2	;cg27277532;cg08927145	0.0222285	chr16	86321612	86321899	-0.0261269
cluster_3979	-0.00252758	0.00228676	2	;cg24733637;cg19788957	0.0222285	chr19	19050451	19050539	-0.0126379
cluster_4181	0.0105591	0.00228482	4	;cg22928954;cg13647973;cg22321036;cg17474545	0.0222285	chr19	56061106	56061873	0.0527955
cluster_5409	0.00677534	0.00230266	5	;cg03162143;cg22209431;cg05607935;cg20215598;cg18179491	0.0222285	chr4	762159	763508	0.0338767
cluster_7164	0.00279166	0.00228879	3	;cg19961460;cg04536844;cg00412775	0.0222285	chr7	155724227	155724270	0.0139583
cluster_886	0.00463159	0.00229466	6	;cg03808835;cg20588045;cg25592910;cg02613108;cg24021130;cg27329559	0.0222285	chr10	56560945	56561543	0.023158
cluster_3410	0.00445305	0.0023126	4	;cg21097733;cg17573933;cg01882880;cg02494572	0.0222968	chr17	46623729	46624268	0.0222653
cluster_6453	0.00699757	0.00234028	3	;cg21282907;cg03800922;cg05259836	0.0225357	chr6	74289980	74290516	0.0349879
cluster_1927	-0.00399459	0.00234851	3	;cg07427113;cg05649374;cg21500895	0.022587	chr12	107973834	107974296	-0.019973
cluster_3573	0.00698355	0.00235693	3	;cg04377289;cg04701937;cg14777341	0.0226399	chr17	78991965	78992323	0.0349177
cluster_4591	-0.00146538	0.0023654	5	;cg07565472;cg00422120;cg00021256;cg16303918;cg17608490	0.0226933	chr2	219848258	219848580	-0.0073269
cluster_467	-0.00271769	0.00237535	3	;cg19321979;cg02609880;cg12664038	0.0227606	chr1	156610966	156611194	-0.0135885
cluster_6124	0.00820045	0.00239596	3	;cg16955407;cg15972264;cg18627677	0.0229298	chr6	11279656	11279727	0.0410022
cluster_6573	0.0008993	0.00241622	6	;cg25362120;cg12443452;cg06648782;cg10023652;cg03286391;cg16309622	0.0230953	chr6	163661202	163661774	0.0044965
cluster_272	-0.00211209	0.00242124	2	;cg13392029;cg16996266	0.0231148	chr1	44400749	44400868	-0.0105605
cluster_6742	0.00221282	0.00242509	3	;cg00990874;cg01013738;cg02192504	0.0231232	chr7	1149470	1150106	0.0110641
cluster_4247	-0.00301672	0.00245055	4	;cg07872947;cg05041871;cg15489196;cg09757250	0.0233373	chr2	1732172	1732454	-0.0150836
cluster_5058	0.0101094	0.00246595	3	;cg05011836;cg09929856;cg21023520	0.0234552	chr22	43817258	43817384	0.050547
cluster_6875	-0.00321246	0.00248097	14	;cg04008703;cg09071155;cg13389958;cg01564135;cg12550866;cg06544111;cg15564098;cg17526483;cg26674479;cg20801476;cg17610800;cg15798385;cg08865099;cg27100227	0.0235692	chr7	27280585	27281687	-0.0160623
cluster_3843	0.00721665	0.00248959	4	;cg00341885;cg24015747;cg24918184;cg10668067	0.0236222	chr19	4323034	4323685	0.0360832
cluster_2010	0.00497254	0.00250506	8	;cg02666020;cg07835154;cg00813509;cg25954028;cg27310710;cg14898623;cg19005335;cg22863744	0.0237323	chr12	124941307	124942176	0.0248627
cluster_2710	-0.0041197	0.0025073	3	;cg13061976;cg00894103;cg06271561	0.0237323	chr15	85359001	85359854	-0.0205985
cluster_1956	-0.002618	0.00251313	8	;cg24691910;cg13031611;cg06530563;cg26471674;cg11302945;cg04528829;cg25033380;cg08078751	0.0237585	chr12	115132460	115133735	-0.01309
cluster_3196	-0.00292857	0.00252135	5	;cg20679082;cg19627538;cg07135478;cg09927651;cg19807420	0.0238002	chr17	1090548	1090905	-0.0146429
cluster_4872	-0.00392831	0.00252367	2	;cg06311934;cg16402547	0.0238002	chr20	62104476	62104613	-0.0196416
cluster_2831	-0.00373326	0.00254164	2	;cg25660890;cg00987558	0.0239118	chr16	2069394	2069444	-0.0186663
cluster_6416	-0.00338263	0.00253893	4	;cg25002649;cg16705185;cg27504991;cg18159180	0.0239118	chr6	43022044	43022213	-0.0169131
cluster_2338	0.008885	0.00255746	8	;cg10197238;cg13787135;cg05153345;cg08122234;cg18836485;cg12940993;cg13718960;cg18832407	0.0240202	chr14	21269744	21271355	0.044425
cluster_3375	-0.0025922	0.00256341	2	;cg20163324;cg22281505	0.0240202	chr17	41158762	41158783	-0.012961
cluster_4578	0.00650262	0.00256066	2	;cg02577773;cg21777553	0.0240202	chr2	208027870	208028218	0.0325131
cluster_5032	0.00703681	0.00256554	6	;cg18265887;cg22017996;cg06225154;cg14072120;cg01891711;cg22643740	0.0240202	chr22	37640250	37640514	0.0351841
cluster_1384	0.0075522	0.00259118	2	;cg13904308;cg02128981	0.0241455	chr11	58904869	58904901	0.037761
cluster_3590	-0.00662536	0.00259005	2	;cg15906692;cg17317962	0.0241455	chr17	79478715	79478839	-0.0331268
cluster_5879	0.00663707	0.00258662	2	;cg01930924;cg14088181	0.0241455	chr5	61118923	61118942	0.0331854
cluster_831	0.00504573	0.00259134	3	;cg04257388;cg12208848;cg07112562	0.0241455	chr10	16741464	16741619	0.0252286
cluster_7236	0.00871991	0.00259858	3	;cg01731811;cg12144100;cg11062158	0.0241839	chr7	157890171	157890370	0.0435995
cluster_2464	-0.00432923	0.00260981	3	;cg02540736;cg10597322;cg06846458	0.0242131	chr14	100774063	100774287	-0.0216461
cluster_5288	-0.0037601	0.00260643	4	;cg16267236;cg10772086;cg18286850;cg08234618	0.0242131	chr3	133464463	133464842	-0.0188005
cluster_6488	0.00673562	0.00261107	2	;cg19478478;cg04840339	0.0242131	chr6	123957927	123957958	0.0336781
cluster_1039	0.00732513	0.00262406	3	;cg16923709;cg19707069;cg25832274	0.0242757	chr10	130789381	130789492	0.0366256
cluster_3882	0.00872359	0.00262337	3	;cg17967227;cg17682949;cg22063685	0.0242757	chr19	7998995	7999345	0.043618
cluster_6313	-0.00435122	0.00263334	2	;cg03514937;cg07790778	0.0243326	chr6	32099450	32099564	-0.0217561
cluster_6883	0.00928356	0.0026405	6	;cg03287046;cg02844647;cg04635849;cg03100044;cg21251563;cg16920620	0.0243697	chr7	29519323	29519651	0.0464178
cluster_2038	0.00839991	0.00264546	2	;cg16313485;cg23592392	0.0243866	chr12	130434373	130434412	0.0419996
cluster_1256	-0.00502683	0.00265468	4	;cg06281850;cg13216372;cg10929140;cg11399776	0.0244426	chr11	2908233	2908471	-0.0251341
cluster_2864	0.00973913	0.00265882	2	;cg04973802;cg06705265	0.0244517	chr16	6696189	6696222	0.0486956
cluster_2153	0.00390864	0.00267943	3	;cg24995008;cg22250586;cg01754790	0.0245831	chr13	33703779	33704258	0.0195432
cluster_6919	0.00437351	0.00267809	2	;cg24221992;cg12509442	0.0245831	chr7	54636697	54636856	0.0218675
cluster_6642	0.00709618	0.00269004	3	;cg06769372;cg16696462;cg17250921	0.0246513	chr6	168645678	168645758	0.0354809
cluster_4418	-0.00241697	0.00269355	3	;cg09318840;cg08506127;cg18830527	0.0246544	chr2	87018944	87018966	-0.0120848
cluster_298	0.00183149	0.0027038	2	;cg16321293;cg12278631	0.0247191	chr1	51312091	51312119	0.00915744
cluster_3961	-0.00212533	0.00276597	3	;cg01089639;cg04557677;cg18145683	0.0252578	chr19	17959046	17959281	-0.0106267
cluster_7221	-0.00291863	0.00278628	4	;cg19713140;cg25901559;cg18664013;cg15272173	0.0254133	chr7	157584994	157585857	-0.0145932
cluster_1839	-0.00265638	0.00280574	2	;cg01946191;cg11594833	0.0255309	chr12	54444463	54444985	-0.0132819
cluster_4959	0.00723408	0.00280261	4	;cg22942384;cg22495068;cg04070987;cg13136556	0.0255309	chr21	46424715	46424880	0.0361704
cluster_1868	-0.002394	0.00281707	2	;cg05157486;cg10605137	0.0255742	chr12	58016037	58016356	-0.01197
cluster_6154	0.00835277	0.00281486	11	;cg24754507;cg10008137;cg04774132;cg06351425;cg17072503;cg15899461;cg01084722;cg10372721;cg02580969;cg16456252;cg12093043	0.0255742	chr6	28481862	28483612	0.0417639
cluster_7626	0.00678553	0.00284728	4	;cg26207380;cg13096592;cg25930440;cg04224786	0.0258182	chr8	144222015	144222401	0.0339276
cluster_3909	-0.00272501	0.0028792	2	;cg23190093;cg18039296	0.026071	chr19	11465559	11465809	-0.013625
cluster_6257	-0.00417565	0.00288187	15	;cg16932560;cg11643442;cg08484337;cg06023161;cg16291917;cg18305324;cg07708721;cg13704497;cg18020072;cg08500171;cg00774102;cg04397817;cg25516853;cg04257745;cg10618221	0.026071	chr6	31589994	31591494	-0.0208782
cluster_1142	-0.00330383	0.00289732	3	;cg05441107;cg08688629;cg14494090	0.0261407	chr10	134972886	134972969	-0.0165191
cluster_4683	0.00378061	0.00289967	2	;cg20598190;cg00248242	0.0261407	chr2	240866924	240867059	0.0189031
cluster_5994	-0.00292892	0.00289539	4	;cg03625952;cg00259472;cg10431265;cg03234980	0.0261407	chr5	159625457	159626112	-0.0146446
cluster_822	0.00805999	0.00290814	4	;cg05065602;cg10286056;cg17141577;cg12039624	0.0261867	chr10	12940223	12940696	0.0402999
cluster_6944	0.00893177	0.00292258	2	;cg08753468;cg16065922	0.0262863	chr7	71911541	71912239	0.0446588
cluster_896	0.00858087	0.0029441	2	;cg25185525;cg07921144	0.0264492	chr10	70184347	70184359	0.0429043
cluster_2668	0.00516307	0.00296342	3	;cg25699851;cg02242975;cg20560091	0.0265808	chr15	68624713	68624879	0.0258154
cluster_705	-0.00799191	0.00296559	5	;cg07262659;cg17786661;cg10712934;cg26986958;cg12525330	0.0265808	chr10	685962	686762	-0.0399595
cluster_2889	0.00200731	0.00296988	2	;cg07090758;cg09553232	0.0265887	chr16	15851692	15851870	0.0100365
cluster_5071	-0.00342725	0.0030134	2	;cg17099656;cg16154810	0.0269472	chr22	47135171	47135258	-0.0171362
cluster_4177	-0.00411273	0.00303153	3	;cg26279025;cg03153360;cg26637171	0.0270471	chr19	55882154	55882550	-0.0205637
cluster_6675	-0.0021926	0.00302819	2	;cg08714544;cg06289444	0.0270471	chr6	169631174	169631196	-0.010963
cluster_4747	-0.00827144	0.00303991	2	;cg09309950;cg01497589	0.0270907	chr20	3640545	3640605	-0.0413572
cluster_3466	0.00321261	0.00305716	3	;cg04770088;cg17415265;cg03741862	0.0272133	chr17	63225020	63225392	0.016063
cluster_5702	0.00986798	0.00306707	3	;cg05636047;cg00317585;cg21351437	0.0272702	chr4	188156675	188157167	0.0493399
cluster_5935	0.00461522	0.00309699	2	;cg01664151;cg15602329	0.0275048	chr5	132945292	132945441	0.0230761
cluster_3962	-0.00184781	0.00311726	9	;cg17933226;cg10017118;cg16701007;cg21477717;cg24065770;cg23222039;cg02674588;cg01655355;cg06697339	0.0276532	chr19	17981292	17982759	-0.00923905
cluster_7138	-0.00404525	0.00312374	5	;cg07440376;cg24510397;cg20662985;cg03741275;cg08223945	0.0276791	chr7	151829253	151829665	-0.0202263
cluster_7082	0.0020678	0.0031273	3	;cg24689177;cg08622729;cg22087209	0.0276791	chr7	137230873	137230924	0.010339
cluster_1974	0.00306444	0.00313528	3	;cg04770364;cg22078988;cg01273565	0.0277182	chr12	120127985	120128116	0.0153222
cluster_2087	0.00644778	0.00315069	2	;cg21508789;cg17855279	0.0278228	chr12	132643316	132643446	0.0322389
cluster_118	-0.00292615	0.00315851	2	;cg23164855;cg00883218	0.0278602	chr1	6301170	6301400	-0.0146307
cluster_7770	0.00186973	0.00317343	4	;cg14459021;cg17942750;cg01219549;cg14050824	0.02796	chr9	140683212	140683797	0.00934867
cluster_2232	0.00483284	0.00318489	3	;cg21628927;cg09785950;cg06126864	0.0280292	chr13	110781544	110781645	0.0241642
cluster_819	0.00949729	0.00322785	3	;cg01346596;cg12377641;cg01472043	0.0283752	chr10	11868146	11868183	0.0474865
cluster_372	0.00649947	0.00323947	2	;cg17594242;cg22373686	0.0284451	chr1	115654782	115654834	0.0324974
cluster_6053	0.00331914	0.00324546	4	;cg27020036;cg25777409;cg11126708;cg03660336	0.0284656	chr5	179643370	179643755	0.0165957
cluster_533	0.00272585	0.00325582	3	;cg09251600;cg10146186;cg04870174	0.0285242	chr1	179781780	179782240	0.0136292
cluster_5542	-0.00594321	0.00326354	4	;cg01778842;cg00131407;cg13084677;cg20847110	0.0285596	chr4	39482398	39482781	-0.0297161
cluster_6854	0.00202254	0.00327987	8	;cg25533774;cg11417025;cg07220448;cg06363129;cg06126713;cg13864794;cg18544938;cg17870748	0.0286703	chr7	16505409	16506521	0.0101127
cluster_4902	0.00634844	0.00328615	4	;cg13792279;cg07201638;cg24936695;cg24343720	0.0286928	chr21	31538549	31539057	0.0317422
cluster_1309	0.00305274	0.00329727	2	;cg02872236;cg14704941	0.0286933	chr11	19224587	19224659	0.0152637
cluster_6452	-0.00129164	0.00329291	3	;cg05151867;cg03301063;cg04435236	0.0286933	chr6	74073965	74074136	-0.00645818
cluster_6640	0.00236647	0.00329725	3	;cg16608443;cg03994717;cg05315633	0.0286933	chr6	168628452	168628719	0.0118324
cluster_491	0.00577542	0.00332741	2	;cg01365152;cg17520909	0.0289232	chr1	159683813	159683855	0.0288771
cluster_114	0.0149524	0.00333379	10	;cg01934408;cg13614083;cg07015749;cg00822030;cg12604162;cg18192083;cg03400374;cg19814116;cg05701590;cg06753281	0.0289455	chr1	6085799	6086652	0.0747619
cluster_3690	0.00184672	0.00333743	4	;cg16275118;cg18775736;cg09323570;cg24530271	0.0289455	chr18	74153342	74154260	0.00923362
cluster_2015	-0.00484544	0.00334266	2	;cg07665063;cg08180921	0.0289585	chr12	125257223	125257262	-0.0242272
cluster_6713	0.00355874	0.00335538	4	;cg11315991;cg06878741;cg09544728;cg20647257	0.0290364	chr7	601283	601713	0.0177937
cluster_1577	0.00366146	0.00338127	2	;cg14057041;cg09338489	0.0291491	chr11	116484323	116484495	0.0183073
cluster_384	0.00518653	0.00338362	2	;cg00049400;cg12649340	0.0291491	chr1	119575742	119575837	0.0259326
cluster_4393	-0.00376055	0.00338579	4	;cg20547295;cg03375371;cg11644052;cg10354495	0.0291491	chr2	69664869	69665232	-0.0188028
cluster_6198	0.0096973	0.00337919	10	;cg12186939;cg19695521;cg01707330;cg26193268;cg11492288;cg24714100;cg13818708;cg18286080;cg01025894;cg06022439	0.0291491	chr6	30290258	30291768	0.0484865
cluster_7184	-0.00441913	0.00338716	3	;cg21208107;cg16913233;cg07134031	0.0291491	chr7	157073270	157073436	-0.0220956
cluster_3447	0.00579773	0.00340029	2	;cg12582317;cg12229367	0.0292297	chr17	55822272	55822335	0.0289887
cluster_1967	0.00348437	0.00341754	2	;cg12974660;cg19685398	0.0293455	chr12	117299348	117299508	0.0174218
cluster_4081	-0.00332594	0.0034276	2	;cg07626482;cg03359362	0.0293736	chr19	47289503	47289611	-0.0166297
cluster_4917	-0.0050918	0.00342837	2	;cg10627354;cg15881486	0.0293736	chr21	37506434	37506514	-0.025459
cluster_5074	-0.00375071	0.00345416	2	;cg24343361;cg03196739	0.029562	chr22	48884089	48884463	-0.0187536
cluster_1684	0.00624612	0.00347324	5	;cg03277819;cg20781967;cg00237010;cg15884713;cg25089903	0.0296274	chr12	772529	772982	0.0312306
cluster_6326	0.00149014	0.00346715	6	;cg26684131;cg19330213;cg04504627;cg05500783;cg25645491;cg03046001	0.0296274	chr6	32410365	32411075	0.00745071
cluster_6775	0.0131332	0.00347155	7	;cg07156006;cg13464157;cg19858082;cg22382733;cg23740897;cg23182783;cg06106265	0.0296274	chr7	2195321	2195912	0.0656659
cluster_3683	0.00988765	0.00348954	2	;cg24536163;cg20471736	0.0297338	chr18	61264371	61264604	0.0494383
cluster_5762	-0.00234015	0.00349876	4	;cg02853199;cg09672187;cg03587843;cg26195178	0.0297471	chr5	1885174	1885716	-0.0117008
cluster_5779	0.00346987	0.00349868	2	;cg19958627;cg13387854	0.0297471	chr5	2225011	2225323	0.0173493
cluster_6992	0.00608599	0.00351326	5	;cg02888048;cg06900216;cg25601515;cg26698749;cg11323381	0.0298378	chr7	98335163	98335488	0.03043
cluster_201	0.0092505	0.00351938	3	;cg23242509;cg00165619;cg12596914	0.029851	chr1	22902941	22903406	0.0462525
cluster_5718	-0.0020096	0.0035225	2	;cg04135110;cg24980413	0.029851	chr5	346695	346987	-0.010048
cluster_2348	0.00733242	0.0035303	2	;cg00994629;cg06721393	0.0298845	chr14	22694547	22694601	0.0366621
cluster_206	-0.00605874	0.00354472	3	;cg25287482;cg09318066;cg07034850	0.029974	chr1	23884847	23885086	-0.0302937
cluster_5094	-0.00648626	0.00355283	3	;cg02247863;cg18770635;cg07596065	0.0299773	chr22	50983415	50984393	-0.0324313
cluster_5529	-0.00896832	0.00355013	2	;cg14338210;cg14308286	0.0299773	chr4	22780387	22780491	-0.0448416
cluster_2428	0.00224884	0.00359234	2	;cg14946334;cg00078746	0.0302353	chr14	91700155	91700401	0.0112442
cluster_475	0.00645476	0.00359544	5	;cg23731781;cg08685714;cg20805407;cg00497172;cg01796075	0.0302353	chr1	156877970	156878573	0.0322738
cluster_5677	0.0151466	0.00359898	3	;cg13453193;cg03940549;cg00680875	0.0302353	chr4	186423408	186423579	0.0757328
cluster_6206	-0.00330375	0.00359274	6	;cg01132522;cg25743286;cg27221477;cg12440187;cg10996111;cg15789723	0.0302353	chr6	30510021	30510662	-0.0165187
cluster_952	0.00547818	0.00361036	6	;cg20087457;cg05835416;cg19852607;cg18174075;cg04899273;cg14196507	0.0302982	chr10	96442154	96443383	0.0273909
cluster_1145	0.00166789	0.00362565	3	;cg08815970;cg09274040;cg26072930	0.0303936	chr10	134994424	134994945	0.00833943
cluster_326	0.00552006	0.00363503	2	;cg02487061;cg26414000	0.0304253	chr1	85721250	85721327	0.0276003
cluster_7086	-0.0111176	0.00363725	6	;cg04211927;cg14264556;cg14766563;cg04446722;cg21473741;cg09200263	0.0304253	chr7	138435324	138436260	-0.0555882
cluster_4703	-0.0060048	0.00365256	3	;cg02201132;cg20333001;cg19372975	0.0305204	chr2	242212884	242212901	-0.030024
cluster_2694	0.00514834	0.00368089	2	;cg21377793;cg19373938	0.0307241	chr15	77364519	77364801	0.0257417
cluster_9	-0.00368498	0.0036953	2	;cg14350158;cg16417258	0.0308113	chr1	919422	919731	-0.0184249
cluster_7551	0.00985938	0.00371074	4	;cg16172099;cg09129067;cg23958704;cg05288172	0.0309069	chr8	103750821	103751006	0.0492969
cluster_4365	-0.00309032	0.00371509	2	;cg12387205;cg07276962	0.03091	chr2	45158510	45159145	-0.0154516
cluster_1813	0.00679364	0.00373073	4	;cg20418191;cg08354685;cg16888824;cg11553795	0.0309738	chr12	50185413	50185781	0.0339682
cluster_6336	-0.00257429	0.0037269	6	;cg00533183;cg19190163;cg16186435;cg08675092;cg08099136;cg01309328	0.0309738	chr6	32810742	32811253	-0.0128714
cluster_4908	0.0100417	0.00374864	3	;cg06086990;cg19306866;cg02416336	0.0310893	chr21	31970928	31971025	0.0502083
cluster_2177	-0.00218883	0.00376951	6	;cg05272277;cg04403115;cg08280787;cg01732984;cg18221580;cg06437740	0.0312291	chr13	48575606	48575927	-0.0109441
cluster_5712	0.00343138	0.00377582	2	;cg21915280;cg11759477	0.031248	chr4	190861952	190861959	0.0171569
cluster_3704	0.0101421	0.00378425	3	;cg27349460;cg26803352;cg24228532	0.0312845	chr18	76000984	76002290	0.0507103
cluster_7237	0.00365444	0.00379493	2	;cg11053171;cg07879612	0.0313087	chr7	157890968	157891327	0.0182722
cluster_7705	-0.00682875	0.00379524	2	;cg14608020;cg13585776	0.0313087	chr9	126782556	126783547	-0.0341438
cluster_6107	0.00613575	0.003812	3	;cg19240752;cg27503275;cg13762977	0.0314137	chr6	3879941	3880154	0.0306787
cluster_1521	-0.00189821	0.0038518	2	;cg07689920;cg08246800	0.031708	chr11	73356316	73356353	-0.00949106
cluster_211	0.00825344	0.00385909	5	;cg20146241;cg18128887;cg01519464;cg25140783;cg26692749	0.0317343	chr1	24861604	24861919	0.0412672
cluster_2666	-0.0055547	0.00387885	3	;cg09874605;cg05804504;cg26545918	0.0318295	chr15	68123157	68124484	-0.0277735
cluster_7667	-0.00144473	0.00387832	2	;cg13514324;cg26259926	0.0318295	chr8	145755804	145755974	-0.00722363
cluster_1517	0.00483661	0.00392675	4	;cg07330145;cg12598767;cg03697509;cg02119837	0.0321885	chr11	72465788	72466113	0.024183
cluster_1148	0.00394971	0.00396315	3	;cg12448312;cg07087457;cg18785679	0.0323914	chr10	135032219	135032504	0.0197485
cluster_1962	0.00925542	0.0039758	4	;cg14751369;cg09718037;cg23975840;cg10665891	0.0323914	chr12	117042332	117042917	0.0462771
cluster_2424	0.00228358	0.0039765	5	;cg09010629;cg24230355;cg23391891;cg23980196;cg18655025	0.0323914	chr14	91007720	91008005	0.0114179
cluster_4258	0.010639	0.0039739	3	;cg08571738;cg10999347;cg25101380	0.0323914	chr2	2605398	2605594	0.053195
cluster_6451	-0.00421208	0.0039747	2	;cg00732807;cg10190334	0.0323914	chr6	73935584	73935676	-0.0210604
cluster_6759	-0.00334353	0.00397391	2	;cg24531401;cg00921574	0.0323914	chr7	1513791	1513873	-0.0167177
cluster_2699	-0.00429163	0.00398205	2	;cg08371920;cg16602846	0.0324027	chr15	78113667	78114278	-0.0214581
cluster_1146	0.00455449	0.00399307	8	;cg18249107;cg02604099;cg07438452;cg25985263;cg06121800;cg13070156;cg19946742;cg18139178	0.0324244	chr10	134996319	134997342	0.0227724
cluster_4531	0.000867314	0.00399186	2	;cg12177677;cg10559416	0.0324244	chr2	158300475	158300485	0.00433657
cluster_178	0.00303429	0.00402682	2	;cg15076663;cg11663302	0.0326643	chr1	18023561	18023668	0.0151715
cluster_4839	-0.00427534	0.00403245	2	;cg09696044;cg17799760	0.0326759	chr20	55968294	55968730	-0.0213767
cluster_2054	-0.00144915	0.00404593	2	;cg01102270;cg20590617	0.0327321	chr12	131201112	131201268	-0.00724577
cluster_3006	-0.00511574	0.00404782	2	;cg02004370;cg08835985	0.0327321	chr16	69362629	69362743	-0.0255787
cluster_2698	0.00411844	0.00407134	2	;cg26884775;cg09522251	0.0328881	chr15	77906127	77906469	0.0205922
cluster_4529	-0.0034571	0.00409731	3	;cg20398418;cg21226516;cg00426720	0.0330636	chr2	157186446	157187204	-0.0172855
cluster_6372	0.00366764	0.00410515	3	;cg23922433;cg16632096;cg17621507	0.0330924	chr6	33279563	33279666	0.0183382
cluster_5840	0.00431046	0.00411761	4	;cg10165829;cg05005999;cg23148838;cg14715482	0.0331585	chr5	10376628	10377171	0.0215523
cluster_1710	-0.0022732	0.00413724	5	;cg25252598;cg02971381;cg15350627;cg00252813;cg02519286	0.0331738	chr12	6641602	6642354	-0.011366
cluster_2536	-0.004241	0.00414414	2	;cg23266968;cg03628033	0.0331738	chr14	105265793	105265909	-0.021205
cluster_262	0.00103494	0.00414709	6	;cg09899041;cg24933241;cg15455721;cg00296565;cg00068412;cg03326699	0.0331738	chr1	42506354	42506979	0.00517472
cluster_3828	-0.008621	0.00413455	2	;cg20149937;cg07482222	0.0331738	chr19	3465709	3465714	-0.043105
cluster_4233	0.0215938	0.00415219	3	;cg01445411;cg02485584;cg09210956	0.0331738	chr2	1358684	1358730	0.107969
cluster_5194	-0.00224559	0.00415366	2	;cg26460678;cg27091787	0.0331738	chr3	50360667	50360690	-0.011228
cluster_5945	0.00256917	0.00412575	3	;cg01759672;cg22657492;cg22695379	0.0331738	chr5	137593418	137593551	0.0128459
cluster_6849	0.00718859	0.00413929	2	;cg24092907;cg07302938	0.0331738	chr7	12729367	12729527	0.035943
cluster_2227	0.00171326	0.00415924	2	;cg06211323;cg18946226	0.0331842	chr13	109248488	109248503	0.00856628
cluster_5056	-0.00311965	0.00417227	3	;cg23778094;cg00539564;cg09367092	0.0332496	chr22	43254043	43254168	-0.0155983
cluster_6280	-0.00141812	0.00417599	2	;cg18424091;cg21467935	0.0332496	chr6	31781814	31781906	-0.00709061
cluster_7519	0.00411002	0.00420649	2	;cg20188739;cg03884270	0.0334582	chr8	67834756	67834983	0.0205501
cluster_2368	-0.00297585	0.00423864	3	;cg05185634;cg08218799;cg00951869	0.0336277	chr14	24804750	24805349	-0.0148793
cluster_3577	-0.00217309	0.00424046	4	;cg05569220;cg06136185;cg11689732;cg26245256	0.0336277	chr17	79138873	79139112	-0.0108655
cluster_4453	0.0101154	0.0042448	2	;cg25448407;cg24562465	0.0336277	chr2	105191693	105191709	0.0505769
cluster_6566	0.00328793	0.00424511	3	;cg19301114;cg23244761;cg26872907	0.0336277	chr6	161796785	161796854	0.0164397
cluster_5778	0.00844777	0.00427984	3	;cg01933477;cg00574742;cg09116580	0.0338683	chr5	2223521	2223732	0.0422389
cluster_5665	0.00364089	0.00434289	3	;cg17594004;cg14231974;cg10992201	0.0343322	chr4	183247132	183247234	0.0182044
cluster_5773	0.00618299	0.00436936	4	;cg14509902;cg04072135;cg25516542;cg04110478	0.0345064	chr5	2140855	2142052	0.030915
cluster_5600	0.00645705	0.00438591	2	;cg18244483;cg07320695	0.0346019	chr4	107423468	107423690	0.0322853
cluster_3221	-0.00250242	0.00439293	2	;cg22496986;cg03439237	0.0346144	chr17	3794573	3794828	-0.0125121
cluster_4099	0.0128196	0.0043964	3	;cg20117369;cg05018821;cg07869434	0.0346144	chr19	49061546	49061702	0.0640982
cluster_7140	0.00398096	0.00440768	2	;cg20157873;cg06789194	0.0346681	chr7	152788733	152788774	0.0199048
cluster_5918	0.00855747	0.00446763	2	;cg24952754;cg19542131	0.0351041	chr5	112768887	112769189	0.0427873
cluster_1224	0.00401641	0.00448909	2	;cg26066887;cg00590330	0.0352371	chr11	1693962	1694035	0.0200821
cluster_1862	-0.00358033	0.00450766	2	;cg23047693;cg27361964	0.0353115	chr12	57608606	57609204	-0.0179017
cluster_2413	0.00351892	0.00450704	2	;cg26156085;cg05933224	0.0353115	chr14	81609917	81609977	0.0175946
cluster_7324	0.00178269	0.00453393	2	;cg15855691;cg20309975	0.0354815	chr8	1303248	1303402	0.00891347
cluster_4501	0.00783421	0.00455544	4	;cg06741367;cg25223285;cg03738707;cg11059159	0.035614	chr2	128453108	128453445	0.0391711
cluster_2141	0.00601755	0.00458096	3	;cg05921316;cg10944097;cg13733630	0.0357416	chr13	25690906	25691600	0.0300877
cluster_5743	-0.00304964	0.00457732	3	;cg12834774;cg12151221;cg14952449	0.0357416	chr5	1154848	1154998	-0.0152482
cluster_2678	0.00307296	0.00459372	2	;cg10862018;cg19280364	0.0358052	chr15	73077046	73077442	0.0153648
cluster_2599	0.00254009	0.00459988	2	;cg22109694;cg24996154	0.0358173	chr15	26360852	26360877	0.0127005
cluster_4744	-0.00468501	0.00461698	4	;cg05749493;cg07567308;cg02141748;cg12919829	0.0358921	chr20	3149278	3149495	-0.023425
cluster_6103	0.00215101	0.00462335	3	;cg00520406;cg15240033;cg03718241	0.0358921	chr6	3623902	3623988	0.0107551
cluster_7390	-0.00498014	0.00462257	2	;cg01035616;cg02903059	0.0358921	chr8	8235320	8235458	-0.0249007
cluster_6334	-0.00206889	0.00465501	2	;cg12854186;cg03438552	0.0361019	chr6	32805398	32805548	-0.0103445
cluster_1301	0.00833429	0.00467179	5	;cg06199346;cg23387056;cg22961513;cg02886208;cg02251663	0.0361598	chr11	14280333	14281053	0.0416714
cluster_808	0.010055	0.00466917	3	;cg11875044;cg04331756;cg06162185	0.0361598	chr10	8546509	8546551	0.0502751
cluster_1731	0.00347113	0.00467786	2	;cg01205124;cg19678730	0.0361708	chr12	9280420	9280567	0.0173556
cluster_603	0.00488883	0.0047163	4	;cg05600044;cg20582779;cg08942016;cg20664061	0.0364318	chr1	222721340	222721509	0.0244441
cluster_2003	0.00319096	0.00474698	3	;cg14757312;cg03076790;cg14633084	0.0366323	chr12	124651776	124651970	0.0159548
cluster_4380	0.0145709	0.00475896	2	;cg15346842;cg25885042	0.0366884	chr2	59477066	59477248	0.0728547
cluster_7544	0.0105769	0.00476895	3	;cg10631933;cg06258648;cg12187761	0.0367289	chr8	100708545	100708945	0.0528847
cluster_1628	0.00498978	0.00479281	4	;cg18971175;cg15199622;cg02931729;cg03131729	0.0368762	chr11	129183160	129183282	0.0249489
cluster_1474	-0.00674597	0.00485981	2	;cg23725454;cg25866895	0.0373178	chr11	67350195	67350326	-0.0337299
cluster_2989	0.00411613	0.00485705	4	;cg01602001;cg02966475;cg01084990;cg04755848	0.0373178	chr16	65104932	65105714	0.0205807
cluster_254	0.00494257	0.00489155	4	;cg00836308;cg05813330;cg24408347;cg19252108	0.0374136	chr1	36552959	36553577	0.0247129
cluster_3913	0.00823677	0.00488418	5	;cg04234014;cg22816857;cg15712323;cg11686901;cg15759809	0.0374136	chr19	11565385	11565683	0.0411839
cluster_5573	-0.000998682	0.00489021	7	;cg22670329;cg23501567;cg02117721;cg10728756;cg24765658;cg24774306;cg25432696	0.0374136	chr4	74702075	74702728	-0.00499341
cluster_7091	0.00409919	0.0048797	4	;cg24957423;cg04612276;cg00337968;cg12854762	0.0374136	chr7	138554232	138554496	0.0204959
cluster_6685	0.00453942	0.00492562	3	;cg15288329;cg09378448;cg03363478	0.0376371	chr6	170268691	170268808	0.0226971
cluster_3886	-0.00399876	0.0049316	2	;cg16504798;cg21534413	0.0376458	chr19	8643540	8643675	-0.0199938
cluster_1901	0.00832355	0.00495582	2	;cg20640246;cg11902362	0.0377936	chr12	89749718	89749822	0.0416177
cluster_2388	0.00886361	0.00497974	3	;cg04147497;cg10418626;cg12199198	0.0379388	chr14	69052728	69053361	0.0443181
cluster_6795	-0.000899998	0.00499769	2	;cg19346786;cg15247329	0.0380382	chr7	2764209	2764246	-0.00449999
cluster_2440	0.00781573	0.00501597	3	;cg10025865;cg09318122;cg09147827	0.0381027	chr14	94789681	94789853	0.0390786
cluster_4893	0.00506277	0.00501147	2	;cg12459059;cg23347501	0.0381027	chr21	10884748	10884969	0.0253138
cluster_4304	0.0132553	0.00502263	3	;cg20600404;cg18915450;cg25207776	0.0381161	chr2	9960583	9960899	0.0662763
cluster_3315	0.012099	0.0050363	8	;cg26500312;cg09010067;cg05599531;cg07898949;cg18200150;cg25809561;cg09324608;cg25833597	0.0381825	chr17	30821755	30823145	0.0604949
cluster_5126	0.00482243	0.00505885	2	;cg15141217;cg00019082	0.0383161	chr3	11057200	11057500	0.0241121
cluster_7443	0.00757112	0.00506936	3	;cg03574414;cg23293774;cg16474701	0.0383583	chr8	27321054	27321661	0.0378556
cluster_5699	0.00988213	0.00509643	2	;cg08000459;cg12515771	0.0385256	chr4	187987206	187987293	0.0494106
cluster_5201	-0.00467693	0.00510935	2	;cg15821095;cg05072457	0.0385858	chr3	51428079	51428372	-0.0233847
cluster_4216	-0.00187975	0.00516745	3	;cg06003267;cg01791778;cg01015769	0.0389489	chr2	583872	583975	-0.00939873
cluster_5152	0.00379489	0.00516713	2	;cg12886494;cg18183671	0.0389489	chr3	35720528	35720994	0.0189745
cluster_5486	-0.00506098	0.00518567	2	;cg07867360;cg02766173	0.0390483	chr4	6475156	6475182	-0.0253049
cluster_4471	0.0035136	0.00519834	4	;cg13968390;cg25838818;cg06795125;cg23163573	0.0391058	chr2	108904812	108905468	0.017568
cluster_3151	0.00743385	0.00523251	5	;cg14304626;cg03403525;cg04949226;cg03362018;cg03971344	0.0393169	chr16	89347958	89349124	0.0371692
cluster_5267	-0.00517252	0.00523651	2	;cg14706455;cg01311222	0.0393169	chr3	124776038	124776153	-0.0258626
cluster_5166	0.00488299	0.0052439	3	;cg24938727;cg07864883;cg24576945	0.0393343	chr3	42742993	42743203	0.0244149
cluster_1277	-0.00201756	0.00529504	2	;cg25740457;cg04488853	0.0396032	chr11	6292896	6293288	-0.0100878
cluster_3616	-0.00439502	0.0052919	3	;cg16423811;cg10634115;cg04191236	0.0396032	chr17	80330719	80330901	-0.0219751
cluster_6781	0.0061228	0.00528915	4	;cg21159568;cg03573679;cg07921503;cg23066808	0.0396032	chr7	2445331	2446566	0.030614
cluster_2259	0.00125028	0.00532876	3	;cg06567836;cg09984047;cg15453778	0.0398102	chr13	112330930	112331089	0.00625139
cluster_4759	-0.00401461	0.00533296	2	;cg16201146;cg01352551	0.0398102	chr20	19191526	19191994	-0.020073
cluster_74	0.000739951	0.00534534	3	;cg01514538;cg12050271;cg03969902	0.0398643	chr1	2980380	2980546	0.00369975
cluster_50	-0.00561713	0.00535658	2	;cg17412102;cg21209510	0.0399099	chr1	2119531	2119550	-0.0280856
cluster_4788	0.00990701	0.00536191	6	;cg16116973;cg27278017;cg05852537;cg24941681;cg06605158;cg26806924	0.0399113	chr20	33759608	33760017	0.049535
cluster_1170	-0.0092872	0.0053703	2	;cg08596817;cg06046490	0.0399355	chr11	320929	320940	-0.046436
cluster_470	0.00452191	0.00539862	4	;cg05809481;cg00392257;cg09507184;cg19377421	0.0401077	chr1	156696467	156697041	0.0226095
cluster_5309	0.00601714	0.00544622	2	;cg15727390;cg00658085	0.0404227	chr3	149700905	149701119	0.0300857
cluster_4491	0.00936372	0.00545456	2	;cg09006514;cg22883290	0.040446	chr2	127800616	127800646	0.0468186
cluster_1173	-0.00293346	0.00546081	10	;cg20846508;cg15971656;cg18113332;cg10798664;cg21996245;cg23409699;cg18546477;cg25868831;cg17682432;cg26461944	0.0404537	chr11	368351	368638	-0.0146673
cluster_5836	0.00745657	0.00549103	3	;cg12503735;cg09441579;cg15130855	0.0406389	chr5	9066625	9066665	0.0372829
cluster_1837	-0.00686494	0.00551813	3	;cg13545297;cg16908257;cg18540674	0.0408005	chr12	54404315	54405379	-0.0343247
cluster_7444	0.00419811	0.00555195	3	;cg07054263;cg24519347;cg17367545	0.0410116	chr8	27327295	27327410	0.0209906
cluster_1940	0.00483927	0.00556633	2	;cg22742001;cg18690019	0.0410398	chr12	110435418	110435592	0.0241964
cluster_3419	-0.0033675	0.00556567	2	;cg14240300;cg20710730	0.0410398	chr17	46705018	46705577	-0.0168375
cluster_2148	0.00717865	0.00559646	6	;cg21350392;cg24828901;cg04392506;cg20193057;cg19711578;cg24366680	0.0411719	chr13	30079047	30079782	0.0358932
cluster_3883	0.00240589	0.00560014	3	;cg23511072;cg17241447;cg17756521	0.0411719	chr19	8201137	8201419	0.0120295
cluster_6223	-0.00202487	0.00559851	13	;cg25742745;cg06005318;cg27129922;cg22001807;cg24146125;cg07972954;cg11071615;cg19748937;cg17387619;cg20961642;cg00616082;cg25953417;cg26721803	0.0411719	chr6	30689865	30690844	-0.0101243
cluster_5220	-0.00280285	0.00560603	3	;cg00837649;cg11197418;cg01631215	0.0411763	chr3	67705228	67706047	-0.0140142
cluster_4029	0.00794659	0.00564671	4	;cg21561057;cg20435464;cg00373967;cg23943684	0.0414358	chr19	40711866	40712074	0.0397329
cluster_4610	-0.00331465	0.00566809	2	;cg02637654;cg20822693	0.0415044	chr2	230934329	230934399	-0.0165733
cluster_556	-0.00340539	0.00566417	3	;cg24141663;cg11341981;cg01133446	0.0415044	chr1	203095747	203096277	-0.017027
cluster_743	0.00991078	0.00567741	6	;cg17522332;cg25379549;cg05721751;cg17405812;cg05541367;cg07488920	0.0415044	chr10	1707523	1708773	0.0495539
cluster_998	0.00493234	0.00567254	2	;cg21242004;cg17872476	0.0415044	chr10	114205622	114205654	0.0246617
cluster_203	0.00123611	0.00572351	5	;cg05340339;cg05229416;cg08539251;cg09463984;cg09136099	0.0418021	chr1	23111011	23111493	0.00618056
cluster_1368	-0.0071642	0.00575698	2	;cg05895091;cg14734340	0.0419676	chr11	57412323	57412660	-0.035821
cluster_3506	0.00723273	0.00575455	11	;cg03568017;cg07101841;cg02633924;cg25690715;cg25416067;cg16366686;cg04452095;cg03330678;cg15401418;cg20305489;cg18271897	0.0419676	chr17	75315503	75316784	0.0361636
cluster_4830	0.00947586	0.00576985	4	;cg24351262;cg20039443;cg02263932;cg09465142	0.042022	chr20	50108579	50109375	0.0473793
cluster_7274	0.00497878	0.00578082	4	;cg20181323;cg16235891;cg23859303;cg11353647	0.0420625	chr7	158243369	158243730	0.0248939
cluster_4016	-0.00281565	0.00582829	4	;cg18542098;cg17659920;cg18059891;cg21550442	0.0423351	chr19	36499326	36499839	-0.0140782
cluster_872	-0.00751981	0.00582918	3	;cg26686009;cg00848594;cg00899659	0.0423351	chr10	45495739	45495971	-0.037599
cluster_5444	0.00584023	0.0058639	2	;cg06888387;cg09970349	0.0425475	chr4	1711002	1711630	0.0292011
cluster_3219	0.00349784	0.00587233	2	;cg26048334;cg10231746	0.0425689	chr17	3337590	3337719	0.0174892
cluster_3549	0.00669958	0.00590948	2	;cg25397840;cg23221017	0.0427584	chr17	78073434	78073452	0.0334979
cluster_3944	-0.00426994	0.00590894	2	;cg20222376;cg25533247	0.0427584	chr19	15530606	15530630	-0.0213497
cluster_3676	0.00317141	0.00592433	3	;cg11857433;cg19585586;cg13319533	0.042826	chr18	47019224	47019340	0.0158571
cluster_248	-0.00372262	0.00595321	2	;cg22558673;cg00416130	0.042878	chr1	35257858	35257924	-0.0186131
cluster_3098	0.00877058	0.00595359	3	;cg08971217;cg01423883;cg07613792	0.042878	chr16	87086785	87087037	0.0438529
cluster_4601	-0.00425723	0.00594149	4	;cg25809290;cg04407305;cg00461612;cg16978914	0.042878	chr2	223156901	223158408	-0.0212861
cluster_800	0.00159831	0.00594843	2	;cg03744957;cg00706207	0.042878	chr10	7714926	7714954	0.00799156
cluster_1415	0.00474334	0.00597651	5	;cg09182533;cg14085017;cg04935121;cg18137308;cg27373749	0.0430032	chr11	63775071	63775612	0.0237167
cluster_5405	-0.00270243	0.00598365	4	;cg04183638;cg18746382;cg21445527;cg17547928	0.0430147	chr4	737313	737930	-0.0135122
cluster_5913	-0.0103318	0.00599757	3	;cg04435885;cg01886893;cg26671988	0.043075	chr5	102089184	102089760	-0.0516587
cluster_2956	0.0027516	0.00605079	2	;cg04600253;cg00900231	0.043417	chr16	50897243	50897271	0.013758
cluster_5156	0.00587268	0.0060936	2	;cg01792749;cg05776787	0.0436839	chr3	38835179	38835276	0.0293634
cluster_5947	0.00252733	0.0061073	2	;cg15911153;cg18796287	0.0437418	chr5	138730783	138730886	0.0126367
cluster_685	0.00237845	0.00611487	2	;cg18908499;cg16555504	0.0437557	chr1	247712237	247712239	0.0118922
cluster_1652	0.00317161	0.00613272	3	;cg10335834;cg15702349;cg07214967	0.0438419	chr11	132949781	132950809	0.0158581
cluster_5133	0.00579134	0.00613821	5	;cg21529591;cg00118978;cg03912774;cg21849552;cg23028654	0.0438419	chr3	14596904	14597729	0.0289567
cluster_1221	-0.00131155	0.00617734	2	;cg13637552;cg16516980	0.0440809	chr11	1534712	1535048	-0.00655775
cluster_5093	-0.00547277	0.0062053	3	;cg10416593;cg06345736;cg00082897	0.0442398	chr22	50966123	50967392	-0.0273638
cluster_5478	0.0058253	0.00622136	3	;cg05082708;cg07350470;cg25480785	0.0443137	chr4	4765299	4765389	0.0291265
cluster_1453	-0.00354416	0.00625544	3	;cg08908247;cg07605836;cg14472806	0.0444748	chr11	66055170	66055327	-0.0177208
cluster_786	0.0085853	0.00625434	2	;cg19347588;cg09572377	0.0444748	chr10	3868336	3868493	0.0429265
cluster_5374	-0.00681236	0.00629868	3	;cg11601932;cg06047990;cg24858233	0.0447414	chr3	195578011	195578055	-0.0340618
cluster_4856	-0.00535281	0.0063059	2	;cg09831553;cg02907768	0.0447517	chr20	60943241	60943845	-0.0267641
cluster_6444	0.00574601	0.00632092	2	;cg15373592;cg01358444	0.0448174	chr6	56405167	56406084	0.02873
cluster_4058	-0.00368772	0.00633789	2	;cg23184690;cg08121984	0.0448749	chr19	45429771	45429870	-0.0184386
cluster_784	0.0057621	0.00634059	4	;cg00206063;cg14302214;cg14106234;cg14708940	0.0448749	chr10	3805252	3805441	0.0288105
cluster_361	0.0171744	0.00642419	2	;cg23068939;cg23894854	0.0454194	chr1	112016586	112016615	0.0858722
cluster_6147	0.00599644	0.00643039	2	;cg24347070;cg08188271	0.0454194	chr6	26382817	26383004	0.0299822
cluster_7759	-0.00536972	0.00643504	2	;cg14331853;cg01049121	0.0454194	chr9	140054850	140055180	-0.0268486
cluster_2255	0.00133537	0.00644954	3	;cg23608384;cg23466491;cg01552748	0.0454804	chr13	112225387	112225526	0.00667687
cluster_5011	-0.00501236	0.00646297	2	;cg00187327;cg22976732	0.0455338	chr22	28191781	28191914	-0.0250618
cluster_2843	-0.00241469	0.00648684	9	;cg08104780;cg02230103;cg25618731;cg08084154;cg19403023;cg27561907;cg04231541;cg19534703;cg01398247	0.0456605	chr16	2848117	2849640	-0.0120735
cluster_1613	0.00409054	0.00650356	3	;cg27596275;cg19174059;cg11883892	0.0457368	chr11	124971707	124972164	0.0204527
cluster_4483	-0.00389742	0.0065121	2	;cg00421221;cg08065733	0.0457555	chr2	121106091	121106721	-0.0194871
cluster_2445	0.00701391	0.0065224	3	;cg18114811;cg16209310;cg07734106	0.0457864	chr14	96116699	96117415	0.0350695
cluster_2406	-0.00240172	0.00656821	2	;cg10271880;cg02742133	0.0460664	chr14	77608587	77608987	-0.0120086
cluster_5099	-0.00279374	0.00657694	2	;cg06761421;cg05521619	0.046086	chr22	51043692	51043833	-0.0139687
cluster_4452	0.00213335	0.00661624	2	;cg26675329;cg11335172	0.0463196	chr2	103033753	103033799	0.0106667
cluster_2877	0.00135122	0.00665028	2	;cg02007567;cg09175009	0.0465161	chr16	10912696	10912699	0.0067561
cluster_1736	0.00463113	0.00667779	2	;cg20040306;cg20645058	0.0466665	chr12	10163345	10163532	0.0231556
cluster_4200	0.00250895	0.00670545	2	;cg01967510;cg10598434	0.0468177	chr19	59028492	59028520	0.0125447
cluster_4472	0.00251381	0.00675046	2	;cg02286506;cg07338715	0.0470896	chr2	109648931	109649281	0.012569
cluster_1662	0.00177759	0.00678212	3	;cg09452728;cg00704554;cg08824961	0.0471865	chr11	133902108	133902371	0.00888793
cluster_2619	0.00446388	0.00678816	3	;cg11811869;cg04790124;cg09949816	0.0471865	chr15	34502791	34503491	0.0223194
cluster_548	-0.00122947	0.00677637	2	;cg00891176;cg13362272	0.0471865	chr1	201082731	201082764	-0.00614736
cluster_6093	0.00108207	0.00678863	5	;cg27364547;cg02057688;cg24466611;cg01748414;cg26395813	0.0471865	chr6	2697720	2698037	0.00541036
cluster_436	0.00351425	0.00680378	2	;cg22603037;cg11166365	0.0472073	chr1	152087267	152087315	0.0175712
cluster_5933	0.00207464	0.00680226	3	;cg12607188;cg02081065;cg11397957	0.0472073	chr5	132209089	132209201	0.0103732
cluster_6571	0.00816261	0.00681982	3	;cg09293792;cg07191834;cg19860734	0.0472764	chr6	163602881	163602929	0.040813
cluster_3856	0.00704117	0.00684572	4	;cg22151985;cg08901057;cg25733756;cg09816096	0.0473714	chr19	5222567	5223343	0.0352058
cluster_6371	-0.00177871	0.00683991	3	;cg00988641;cg21611040;cg03095087	0.0473714	chr6	33273965	33274335	-0.00889353
cluster_7658	-0.00456518	0.00685221	3	;cg01651710;cg17965359;cg17921331	0.0473741	chr8	145577079	145577160	-0.0228259
cluster_2205	0.00634248	0.0068603	2	;cg17258607;cg23381770	0.0473879	chr13	95410412	95410696	0.0317124
cluster_7037	0.00838839	0.00690224	5	;cg13556624;cg21210285;cg22661239;cg27485223;cg22870295	0.0476353	chr7	105331310	105332311	0.041942
cluster_3103	-0.00584279	0.00695338	2	;cg15258754;cg06164712	0.04789	chr16	87584651	87584709	-0.029214
cluster_4390	-0.00965867	0.00695653	3	;cg00928226;cg17081160;cg04258751	0.04789	chr2	68350089	68350126	-0.0482933
cluster_5893	0.00289587	0.00695763	2	;cg26616609;cg07016979	0.04789	chr5	79288180	79288583	0.0144793
cluster_818	0.00539503	0.00698662	2	;cg15860595;cg06417385	0.0480469	chr10	11846900	11847111	0.0269751
cluster_2639	0.00463536	0.00700975	2	;cg02339465;cg04339692	0.0480783	chr15	48665853	48666418	0.0231768
cluster_2657	-0.00228895	0.00700006	2	;cg14004161;cg07196571	0.0480783	chr15	64442561	64442578	-0.0114447
cluster_5733	0.00422315	0.00700423	2	;cg19676671;cg07489607	0.0480783	chr5	759740	760048	0.0211158
cluster_5989	0.00714148	0.00701902	4	;cg04440032;cg25605541;cg12955804;cg21748201	0.0480995	chr5	154010911	154011520	0.0357074
cluster_26	0.00227055	0.00702721	2	;cg22220310;cg14477263	0.0481132	chr1	1168541	1168550	0.0113528
cluster_6947	-0.00269267	0.00705177	3	;cg09265563;cg09875150;cg09804496	0.0482388	chr7	72849909	72850442	-0.0134633
cluster_2707	0.00258335	0.00707775	3	;cg21250931;cg08781236;cg03475179	0.0483739	chr15	81624928	81625181	0.0129168
cluster_3521	0.00461509	0.00713372	6	;cg11779019;cg25729401;cg13362627;cg19954448;cg09400607;cg24804279	0.0487136	chr17	76641116	76641949	0.0230755
cluster_3495	-0.00653933	0.0072065	2	;cg07909178;cg24181662	0.0491674	chr17	74073876	74074118	-0.0326967
cluster_7474	0.00497454	0.00723328	2	;cg18165630;cg05179045	0.0493069	chr8	43061532	43061729	0.0248727
cluster_3812	0.00919274	0.00727065	5	;cg12211091;cg19293162;cg05456713;cg13701180;cg08626004	0.0495182	chr19	2512999	2513687	0.0459637
cluster_4211	0.00943824	0.00727811	5	;cg26385097;cg17811608;cg07167063;cg00369181;cg17489871	0.0495256	chr2	438095	439337	0.0471912
cluster_21	-0.00499893	0.00728622	3	;cg11071912;cg00812770;cg16254267	0.0495374	chr1	1073424	1073529	-0.0249946
cluster_5164	0.00391177	0.00730483	3	;cg22304662;cg02316506;cg06399164	0.0496205	chr3	42694783	42695035	0.0195589
cluster_684	0.00505627	0.00733188	2	;cg09638704;cg09259409	0.0497608	chr1	247654260	247654811	0.0252814
cluster_569	-0.00364183	0.00737152	2	;cg18271913;cg00855731	0.0499861	chr1	205561852	205561906	-0.0182091
cluster_2946	0.00355193	0.00740507	2	;cg03075050;cg21186779	0.0500825	chr16	46462790	46462885	0.0177596
cluster_4011	-0.00405516	0.00739915	4	;cg16156525;cg15525782;cg14561276;cg12497870	0.0500825	chr19	36210688	36210913	-0.0202758
cluster_7173	0.00349712	0.00739561	3	;cg19130610;cg17515932;cg18686937	0.0500825	chr7	156190025	156190095	0.0174856
cluster_1177	-0.00413254	0.00742399	3	;cg16362232;cg08088566;cg07703079	0.0501668	chr11	430036	430292	-0.0206627
cluster_244	0.00411405	0.00745221	4	;cg25274008;cg25342005;cg15575967;cg03036777	0.0502848	chr1	33648648	33648819	0.0205703
cluster_7165	-0.00409612	0.0074544	3	;cg21428990;cg14938587;cg13104880	0.0502848	chr7	155790277	155790512	-0.0204806
cluster_5940	-0.0033566	0.0074684	5	;cg13336665;cg24899138;cg00513205;cg18362330;cg08285915	0.0503356	chr5	134872610	134872957	-0.016783
cluster_580	0.00714015	0.00747689	2	;cg01530981;cg27337148	0.0503491	chr1	209756892	209756976	0.0357008
cluster_5984	-0.00296859	0.00749475	2	;cg19057001;cg00407659	0.0503821	chr5	150538165	150538414	-0.0148429
cluster_7559	0.00846455	0.00749234	2	;cg07751039;cg26764318	0.0503821	chr8	110342871	110342914	0.0423227
cluster_2319	-0.00758488	0.00756881	2	;cg19462022;cg10626896	0.050836	chr13	114810756	114810794	-0.0379244
cluster_7192	0.00188476	0.00760219	4	;cg17186355;cg20723414;cg25024001;cg27565794	0.0510161	chr7	157206798	157207336	0.0094238
cluster_5664	0.00716025	0.00764556	2	;cg21042627;cg24896608	0.0512628	chr4	183193100	183193117	0.0358012
cluster_199	0.00353375	0.00767734	3	;cg02060627;cg18768612;cg24033557	0.0514315	chr1	22378412	22378625	0.0176688
cluster_4108	-0.00583018	0.00769722	2	;cg12062282;cg21456083	0.0515203	chr19	49524228	49524256	-0.0291509
cluster_7371	0.00260413	0.00772239	6	;cg19197915;cg01880541;cg09570655;cg21053362;cg07720478;cg13631192	0.0516443	chr8	2146804	2147652	0.0130206
cluster_4712	0.00270327	0.00775797	2	;cg19741287;cg24768137	0.0518303	chr2	242776194	242776518	0.0135163
cluster_7520	0.00236762	0.00776353	3	;cg21750887;cg09428251;cg15202006	0.0518303	chr8	68658237	68658566	0.0118381
cluster_3458	0.00236891	0.0077744	2	;cg21018997;cg06762332	0.0518583	chr17	59572908	59573001	0.0118446
cluster_12	-0.000985103	0.00784098	2	;cg16502826;cg18147233	0.052104	chr1	970237	970294	-0.00492551
cluster_2748	0.00701647	0.00784878	2	;cg14024252;cg06778713	0.052104	chr15	98937633	98937852	0.0350824
cluster_4027	-0.0018783	0.00785147	3	;cg15752292;cg11865883;cg00945719	0.052104	chr19	39970821	39971230	-0.00939151
cluster_5607	0.00582743	0.00782728	7	;cg11521427;cg01268541;cg02060584;cg03476195;cg26796245;cg02735486;cg21356998	0.052104	chr4	113970617	113971324	0.0291371
cluster_6190	0.00174088	0.00782392	4	;cg04176169;cg09816018;cg02583465;cg04151220	0.052104	chr6	30080264	30080393	0.00870442
cluster_6293	-0.00434136	0.00783884	5	;cg03146965;cg21190306;cg14955103;cg21356750;cg00232453	0.052104	chr6	31864071	31864574	-0.0217068
cluster_5260	0.00374969	0.00788047	3	;cg01945223;cg13960678;cg23199797	0.0522518	chr3	121980683	121980842	0.0187485
cluster_1336	-0.00795682	0.00789521	3	;cg18277231;cg17338544;cg18834489	0.052305	chr11	44559931	44560054	-0.0397841
cluster_6130	0.00988354	0.00790434	4	;cg09524334;cg24192845;cg04892552;cg24949575	0.0523208	chr6	15496979	15497413	0.0494177
cluster_4748	-0.00104998	0.00798388	3	;cg14884373;cg19545472;cg06919203	0.0528024	chr20	3644023	3644151	-0.00524987
cluster_1804	0.00743683	0.00799438	5	;cg15056189;cg08830520;cg26975368;cg13515021;cg00296378	0.0528268	chr12	49176428	49177153	0.0371842
cluster_6105	-0.00673007	0.00800525	2	;cg23736055;cg20867963	0.0528537	chr6	3743284	3743529	-0.0336503
cluster_1304	0.00186586	0.00802072	3	;cg01153817;cg15432903;cg11839944	0.0528691	chr11	17409509	17409644	0.00932929
cluster_5930	0.00651921	0.00802119	2	;cg14531319;cg06844661	0.0528691	chr5	129083450	129083763	0.032596
cluster_644	-0.00510051	0.00809846	3	;cg16240480;cg02632362;cg09809672	0.053288	chr1	236557473	236557682	-0.0255026
cluster_888	0.00658287	0.00809518	4	;cg22150335;cg14391247;cg12354377;cg26607103	0.053288	chr10	62148959	62149642	0.0329144
cluster_5708	0.00123689	0.0081123	3	;cg13298070;cg03854077;cg22815582	0.0533339	chr4	189580507	189580633	0.00618447
cluster_437	0.0120367	0.00814364	2	;cg24449914;cg16908740	0.0533594	chr1	152118345	152118444	0.0601834
cluster_5462	-0.0036038	0.00813675	3	;cg00412094;cg15860235;cg22117062	0.0533594	chr4	2794091	2794231	-0.018019
cluster_6593	0.00709366	0.00814243	2	;cg01191157;cg21837308	0.0533594	chr6	166526789	166526848	0.0354683
cluster_6819	-0.00315854	0.0081387	3	;cg03790022;cg17466748;cg11373563	0.0533594	chr7	4797831	4798018	-0.0157927
cluster_4033	-0.00395143	0.00818783	2	;cg00475131;cg02637086	0.0536037	chr19	41117096	41117232	-0.0197572
cluster_4675	0.00521852	0.00820999	2	;cg13972171;cg01169151	0.0537036	chr2	240415650	240415698	0.0260926
cluster_779	0.00133691	0.00827878	3	;cg24216506;cg12866090;cg07198365	0.054108	chr10	3572257	3572665	0.00668457
cluster_7097	-0.00279932	0.00829688	2	;cg24013954;cg06749043	0.0541532	chr7	140394679	140395230	-0.0139966
cluster_728	0.00155364	0.00829963	3	;cg05483559;cg06889571;cg02408697	0.0541532	chr10	1416597	1416920	0.00776818
cluster_2770	-0.00623833	0.00842553	5	;cg08853359;cg08203127;cg01309213;cg09417849;cg03663874	0.0549285	chr16	331454	332515	-0.0311916
cluster_4430	-0.00288326	0.00844004	2	;cg00290667;cg06352912	0.054977	chr2	96054400	96054661	-0.0144163
cluster_267	-0.00283453	0.0084566	2	;cg06373377;cg05525368	0.0550327	chr1	43825745	43825904	-0.0141727
cluster_6492	0.00837195	0.00846275	2	;cg24389102;cg14088584	0.0550327	chr6	128759061	128759186	0.0418597
cluster_785	0.00437314	0.00850766	11	;cg13454226;cg23680451;cg06048750;cg25749254;cg26808618;cg24003508;cg14174912;cg08614871;cg24287110;cg11847468;cg01496720	0.0552785	chr10	3823758	3825398	0.0218657
cluster_6242	-0.0027252	0.00853758	3	;cg12748446;cg00628211;cg01793865	0.0554265	chr6	31124517	31124589	-0.013626
cluster_1134	0.00824583	0.00854836	7	;cg26579838;cg19922741;cg16903885;cg16060671;cg11007110;cg11461825;cg19854666	0.0554392	chr10	134795270	134797312	0.0412292
cluster_7154	0.00417403	0.00855381	3	;cg10213695;cg02798848;cg19655177	0.0554392	chr7	155289712	155290274	0.0208702
cluster_2401	0.00543989	0.00858543	2	;cg04518304;cg12212620	0.0554592	chr14	76600760	76600842	0.0271994
cluster_3244	0.00974517	0.00857593	2	;cg23945793;cg07073814	0.0554592	chr17	6930143	6930347	0.0487259
cluster_3330	0.00633399	0.00857951	3	;cg02992647;cg22078560;cg01378812	0.0554592	chr17	36004446	36004794	0.03167
cluster_382	-0.00179181	0.00856635	2	;cg21301805;cg13577628	0.0554592	chr1	119534644	119534899	-0.00895907
cluster_6991	0.00154733	0.00859467	2	;cg02928476;cg19783626	0.0554727	chr7	98311382	98311436	0.00773664
cluster_6031	0.00696048	0.00862815	2	;cg06572420;cg02208657	0.0556108	chr5	175621395	175621409	0.0348024
cluster_6256	-0.00414005	0.00863747	2	;cg27238866;cg12753631	0.0556108	chr6	31566558	31566610	-0.0207002
cluster_7116	0.00834791	0.00863752	8	;cg15704358;cg08037327;cg01827098;cg15849098;cg00051483;cg24413842;cg17643598;cg07956751	0.0556108	chr7	150210980	150211939	0.0417395
cluster_6830	0.00162617	0.00872655	3	;cg21725496;cg26604191;cg07738938	0.0561374	chr7	5372402	5372608	0.00813087
cluster_527	0.00577298	0.00875753	2	;cg22529184;cg12525949	0.0562901	chr1	173639712	173639916	0.0288649
cluster_5987	-0.00646033	0.00878179	2	;cg16281600;cg17987968	0.056399	chr5	152869431	152869882	-0.0323016
cluster_6719	-0.00094004	0.00878898	2	;cg01652476;cg09386050	0.056399	chr7	809048	809078	-0.0047002
cluster_2627	0.00849846	0.00880518	2	;cg05125875;cg15549251	0.0564563	chr15	40425922	40426006	0.0424923
cluster_1697	0.00469479	0.00883041	2	;cg02474926;cg27546118	0.0564708	chr12	3930923	3931453	0.0234739
cluster_4139	-0.00111761	0.00883221	2	;cg24790676;cg27385959	0.0564708	chr19	51523736	51523889	-0.00558805
cluster_7580	0.00598313	0.00883259	4	;cg16920502;cg22338467;cg15746253;cg00905417	0.0564708	chr8	133141439	133141673	0.0299157
cluster_824	0.00820525	0.0088365	6	;cg22923409;cg19120064;cg13707951;cg00406392;cg04055819;cg20517614	0.0564708	chr10	13749245	13749625	0.0410262
cluster_3280	0.00302882	0.00885397	4	;cg04568923;cg05612325;cg15611993;cg08823020	0.0564895	chr17	14110302	14110563	0.0151441
cluster_6896	0.0120796	0.008853	2	;cg04106201;cg22460204	0.0564895	chr7	39332739	39332836	0.0603979
cluster_2307	0.00772799	0.00889011	4	;cg05788089;cg20566904;cg25743531;cg01421309	0.0566249	chr13	114082984	114084041	0.03864
cluster_3405	-0.00726103	0.00889705	3	;cg05009662;cg27568306;cg10139037	0.0566249	chr17	46136650	46136875	-0.0363051
cluster_551	0.00447414	0.00889626	3	;cg03471150;cg02862867;cg22677858	0.0566249	chr1	201797198	201797722	0.0223707
cluster_6189	-0.00327535	0.00890922	2	;cg06754079;cg24880997	0.0566559	chr6	30079645	30079662	-0.0163768
cluster_1910	0.00703154	0.00893912	2	;cg01430367;cg05063597	0.0567532	chr12	95828734	95828889	0.0351577
cluster_2057	-0.00682739	0.00893911	2	;cg18439535;cg03785806	0.0567532	chr12	131304342	131304373	-0.034137
cluster_3527	0.00202319	0.00894929	3	;cg16337457;cg10976778;cg23225637	0.0567714	chr17	76989680	76989965	0.010116
cluster_6505	-0.00406891	0.00897031	2	;cg02153490;cg07571531	0.0568583	chr6	134215661	134216081	-0.0203445
cluster_3970	-0.00173982	0.00904116	3	;cg21211585;cg08162780;cg12008047	0.0572607	chr19	18496984	18497143	-0.00869908
cluster_4070	-0.00467398	0.00906764	2	;cg14807544;cg11244091	0.0573816	chr19	46368487	46368630	-0.0233699
cluster_5869	-0.00475036	0.00909137	2	;cg10631947;cg16462183	0.057485	chr5	54281668	54281733	-0.0237518
cluster_560	0.00309608	0.00910882	2	;cg06637618;cg21693907	0.0575485	chr1	203595048	203595061	0.0154804
cluster_2145	-0.00342724	0.00916311	4	;cg05222982;cg22210145;cg06137852;cg03697308	0.0578445	chr13	28545214	28545566	-0.0171362
cluster_1047	0.01268	0.00918569	2	;cg08837866;cg13806029	0.0578688	chr10	131209478	131209623	0.0634002
cluster_4457	0.00436194	0.0091817	3	;cg27425459;cg26109568;cg12935350	0.0578688	chr2	105697589	105697777	0.0218097
cluster_5154	0.00734744	0.00918931	3	;cg09550909;cg11219400;cg20768638	0.0578688	chr3	36949957	36950004	0.0367372
cluster_4162	0.00481513	0.00921623	2	;cg14071925;cg15701210	0.0579445	chr19	55103653	55104604	0.0240756
cluster_519	0.0048608	0.00920997	2	;cg19853494;cg08264335	0.0579445	chr1	169680613	169681333	0.024304
cluster_7338	-0.004894	0.00923014	2	;cg08038402;cg26321366	0.0579638	chr8	1496052	1496347	-0.02447
cluster_7715	-0.00273629	0.00923423	2	;cg00654637;cg21205865	0.0579638	chr9	131156065	131156781	-0.0136814
cluster_4798	0.00488257	0.00924793	5	;cg13150306;cg17868287;cg09337248;cg17071589;cg08580545	0.058003	chr20	36572111	36573019	0.0244128
cluster_1553	0.0039722	0.00933118	3	;cg15100231;cg13591673;cg15814675	0.0583975	chr11	105880578	105880605	0.019861
cluster_1656	0.00552538	0.00934191	2	;cg18270610;cg05477331	0.0583975	chr11	133716166	133716207	0.0276269
cluster_2866	0.0105145	0.00935554	2	;cg02236847;cg16696400	0.0583975	chr16	7364246	7364322	0.0525726
cluster_3092	0.00254547	0.00936344	2	;cg04745662;cg04508648	0.0583975	chr16	86852700	86852775	0.0127273
cluster_4105	-0.00342626	0.00932441	2	;cg15433894;cg04396998	0.0583975	chr19	49376426	49376722	-0.0171313
cluster_4714	-0.00357535	0.00936214	3	;cg23217153;cg08277216;cg03054026	0.0583975	chr2	242808611	242808907	-0.0178768
cluster_7627	0.00658149	0.00934637	3	;cg08273169;cg22981104;cg22398259	0.0583975	chr8	144255650	144255688	0.0329075
cluster_1460	0.00265608	0.00939036	3	;cg05516272;cg07977202;cg07165756	0.0585133	chr11	66311334	66311422	0.0132804
cluster_1606	0.00124568	0.0094046	2	;cg05608261;cg12883617	0.0585133	chr11	122647924	122648094	0.00622842
cluster_1737	0.00261004	0.00940045	6	;cg05612506;cg11059944;cg17469479;cg26262442;cg02930518;cg20098659	0.0585133	chr12	10182437	10183364	0.0130502
cluster_4767	0.00563439	0.00944659	2	;cg11806172;cg02065051	0.0586935	chr20	25674198	25674725	0.028172
cluster_7089	0.00604033	0.00944867	2	;cg19333996;cg04939569	0.0586935	chr7	138518178	138518204	0.0302016
cluster_2059	0.00720548	0.00948914	10	;cg26797898;cg01353907;cg22882539;cg20712263;cg23379751;cg21502466;cg19642421;cg02717046;cg06550629;cg14873958	0.0588979	chr12	131438277	131439301	0.0360274
cluster_4571	0.00146357	0.00949887	2	;cg20435345;cg14930754	0.0589112	chr2	202121863	202121870	0.00731783
cluster_3324	0.00166728	0.00955092	2	;cg16365728;cg04496081	0.0591784	chr17	34261789	34261810	0.00833642
cluster_7712	0.00527587	0.00955719	2	;cg14027891;cg14162086	0.0591784	chr9	129279545	129279673	0.0263793
cluster_1518	-0.00337202	0.00961912	2	;cg01740282;cg24469013	0.0595145	chr11	72946227	72946534	-0.0168601
cluster_3415	-0.0047045	0.00964925	3	;cg22660299;cg00646731;cg05555337	0.0595587	chr17	46668715	46669113	-0.0235225
cluster_5055	0.00791173	0.00964213	3	;cg13608545;cg15429214;cg02079700	0.0595587	chr22	43166139	43166347	0.0395586
cluster_7423	0.00742698	0.00963515	3	;cg01957585;cg26118821;cg22276811	0.0595587	chr8	18541446	18541627	0.0371349
cluster_4659	0.00364453	0.00967271	4	;cg10402987;cg22248471;cg16327282;cg06127801	0.0596	chr2	239625215	239625367	0.0182226
cluster_5174	0.00859952	0.00967896	2	;cg01451880;cg09251680	0.0596	chr3	45801044	45801144	0.0429976
cluster_775	0.00667218	0.00966663	3	;cg10291105;cg20373635;cg18692070	0.0596	chr10	3465814	3466852	0.0333609
cluster_3406	0.0025853	0.00974259	3	;cg05166871;cg01521220;cg11210138	0.0598969	chr17	46233714	46233945	0.0129265
cluster_833	-0.00472244	0.00973641	4	;cg24422029;cg14716734;cg05205813;cg09987620	0.0598969	chr10	18549378	18549439	-0.0236122
cluster_1331	0.00816565	0.00979549	3	;cg26039305;cg02791753;cg07552322	0.0601301	chr11	43579878	43580581	0.0408282
cluster_186	-0.00207391	0.009796	3	;cg14840612;cg15505287;cg06370771	0.0601301	chr1	18960385	18960940	-0.0103695
cluster_4552	-0.000479231	0.00981439	7	;cg24000528;cg23460578;cg22352800;cg19519747;cg07011913;cg12127282;cg08717880	0.0601954	chr2	177013630	177014849	-0.00239615
cluster_7120	0.00743553	0.00982616	2	;cg22736037;cg00832923	0.0602201	chr7	150269315	150270224	0.0371777
cluster_3121	-0.00171631	0.00989313	2	;cg08250921;cg04747693	0.0604758	chr16	88111009	88111362	-0.00858157
cluster_3655	0.00998902	0.0098843	7	;cg23931049;cg20937934;cg13270625;cg03634729;cg01152726;cg26485825;cg00710229	0.0604758	chr18	21452730	21453131	0.0499451
cluster_6304	-0.00188247	0.00989901	9	;cg10463626;cg23636802;cg14737484;cg04147642;cg07345515;cg06580770;cg02352370;cg26346796;cg14161269	0.0604758	chr6	32054094	32054898	-0.00941235
cluster_7550	0.00333274	0.00988146	2	;cg25255602;cg27030081	0.0604758	chr8	103572833	103573117	0.0166637
cluster_5178	0.00951861	0.00990963	2	;cg03679504;cg10031651	0.0604931	chr3	46621556	46621686	0.047593
cluster_3026	0.00682346	0.00992939	3	;cg07753525;cg02997585;cg00164641	0.0605662	chr16	79030857	79030890	0.0341173
cluster_7161	-0.00339402	0.00993951	2	;cg27506280;cg03831405	0.0605804	chr7	155588489	155588795	-0.0169701
cluster_3878	-0.00418579	0.00995575	4	;cg16626670;cg19001261;cg11056604;cg21278129	0.0606318	chr19	7797031	7797355	-0.0209289
cluster_3661	0.00764964	0.0100105	2	;cg16850192;cg07703790	0.0609174	chr18	28896580	28897214	0.0382482
cluster_510	0.00202468	0.0100382	3	;cg16509443;cg00986742;cg10842229	0.0610381	chr1	165513253	165513322	0.0101234
cluster_3182	0.00288492	0.0100524	2	;cg05100392;cg11836473	0.0610771	chr17	206474	206480	0.0144246
cluster_2020	0.00335483	0.0100964	5	;cg22295211;cg04415616;cg27608806;cg10940545;cg01446612	0.0612561	chr12	125509610	125510168	0.0167742
cluster_5176	0.00806899	0.0101134	4	;cg13431152;cg09257432;cg04860142;cg19967421	0.0612561	chr3	46062321	46062881	0.0403449
cluster_6558	0.00826246	0.010098	4	;cg18189591;cg08569322;cg05885023;cg14270073	0.0612561	chr6	160388924	160389126	0.0413123
cluster_7446	0.00125003	0.010107	2	;cg15793573;cg02128053	0.0612561	chr8	27779514	27779656	0.00625015
cluster_5539	0.00738395	0.0101482	5	;cg06500476;cg09644662;cg10122877;cg20011360;cg04301614	0.0614189	chr4	37584954	37585993	0.0369197
cluster_7123	0.00597681	0.0102032	5	;cg00668852;cg27573031;cg12474460;cg01104073;cg17694719	0.0617037	chr7	150554113	150554915	0.0298841
cluster_266	0.00565643	0.0102382	10	;cg01413566;cg09988116;cg04289036;cg12752420;cg00500789;cg23800435;cg09462269;cg24464789;cg02990330;cg14036856	0.0617712	chr1	43750640	43751563	0.0282822
cluster_530	0.00208025	0.0102232	3	;cg24974611;cg25135333;cg27451587	0.0617712	chr1	177939225	177939484	0.0104013
cluster_5686	0.00368709	0.0102334	2	;cg20245328;cg13701738	0.0617712	chr4	186799820	186799847	0.0184355
cluster_3287	-0.00791031	0.0102516	4	;cg04585390;cg17876831;cg22671072;cg24209115	0.0618042	chr17	18918311	18918472	-0.0395516
cluster_3511	0.00428919	0.0102787	3	;cg00011616;cg08638514;cg12435074	0.0619191	chr17	75672423	75672801	0.021446
cluster_433	-0.00258189	0.0102888	2	;cg09820519;cg24158160	0.0619323	chr1	151693199	151693222	-0.0129094
cluster_677	0.00270169	0.0103076	2	;cg24742294;cg18537361	0.0619974	chr1	247109025	247109089	0.0135085
cluster_676	-0.00250052	0.0103166	9	;cg26898024;cg05314024;cg15176829;cg03596016;cg08535928;cg03340119;cg18950481;cg22560020;cg00532502	0.0620034	chr1	246952048	246953273	-0.0125026
cluster_3691	-0.00378834	0.0103447	2	;cg22284422;cg23255283	0.0621241	chr18	74240476	74240582	-0.0189417
cluster_2643	0.00607303	0.0103661	2	;cg01671642;cg03622314	0.0622048	chr15	50838805	50838905	0.0303652
cluster_3279	0.00264096	0.0104374	3	;cg06576150;cg13946050;cg00219210	0.0625642	chr17	12893389	12893648	0.0132048
cluster_3636	0.000747911	0.0104421	2	;cg20731110;cg00670539	0.0625642	chr18	580228	580244	0.00373956
cluster_4881	-0.00745839	0.0105389	3	;cg25157850;cg11017923;cg19045535	0.0630954	chr20	62401287	62401458	-0.0372919
cluster_6477	0.00302342	0.0105745	2	;cg13177453;cg24594292	0.0632599	chr6	111179373	111179867	0.0151171
cluster_6279	-0.00539719	0.0106267	4	;cg24143221;cg18932740;cg05494073;cg06928312	0.0634744	chr6	31780526	31781480	-0.0269859
cluster_7030	0.00696438	0.0106218	2	;cg05469826;cg00387107	0.0634744	chr7	101844947	101845057	0.0348219
cluster_6029	0.00403292	0.0106605	2	;cg17524078;cg00242031	0.0636274	chr5	174869023	174869880	0.0201646
cluster_4228	0.00804682	0.0106944	8	;cg04103052;cg25421716;cg06288198;cg00526032;cg05978707;cg09062961;cg27243490;cg13049247	0.0637804	chr2	1203162	1204879	0.0402341
cluster_1946	0.00610664	0.0107349	6	;cg27650540;cg24309040;cg05979433;cg11813690;cg09798033;cg11602897	0.0639731	chr12	111664582	111664785	0.0305332
cluster_7077	0.0024925	0.01075	7	;cg21363348;cg12577010;cg09414827;cg10014112;cg06456031;cg07972322;cg27641628	0.0640138	chr7	134832221	134833031	0.0124625
cluster_2555	-0.00183703	0.010789	4	;cg07959104;cg17809365;cg16707215;cg18106434	0.0641971	chr15	22833149	22833248	-0.00918515
cluster_4829	0.00948826	0.0108005	2	;cg21781964;cg23731184	0.0642164	chr20	49708657	49708799	0.0474413
cluster_1044	0.00345724	0.0108136	3	;cg09910120;cg01383345;cg08765122	0.0642448	chr10	131190389	131190500	0.0172862
cluster_6780	0.00557666	0.0108416	2	;cg15559247;cg06077405	0.064362	chr7	2313692	2313805	0.0278833
cluster_2513	0.00214523	0.0108741	4	;cg01651570;cg04162497;cg06946814;cg09030848	0.0644428	chr14	104194141	104194626	0.0107262
cluster_3354	0.0082283	0.0108801	2	;cg16250800;cg20663846	0.0644428	chr17	39253746	39254439	0.0411415
cluster_5861	0.00691315	0.0108661	4	;cg05912079;cg09524271;cg18113151;cg01796228	0.0644428	chr5	38595383	38596220	0.0345657
cluster_1596	-0.00134147	0.0108946	2	;cg12262070;cg19002131	0.06446	chr11	119209451	119209761	-0.00670733
cluster_2891	-0.00406512	0.0108996	2	;cg00107106;cg06041188	0.06446	chr16	19181143	19181239	-0.0203256
cluster_4076	-0.00399273	0.0109583	2	;cg19560927;cg02876326	0.064758	chr19	46995312	46995757	-0.0199637
cluster_7157	0.00581229	0.0109673	2	;cg24621599;cg12705352	0.0647618	chr7	155394983	155395074	0.0290614
cluster_4643	0.00777714	0.0109839	4	;cg27367871;cg22393213;cg00594866;cg03626672	0.064811	chr2	237478030	237478664	0.0388857
cluster_6234	-0.00216447	0.0109967	2	;cg08617970;cg21783599	0.0648369	chr6	30881112	30881152	-0.0108224
cluster_4516	0.00686503	0.0110345	4	;cg25344623;cg17750252;cg07305463;cg15123519	0.0650109	chr2	136566232	136567270	0.0343252
cluster_3915	-0.00457456	0.0110488	6	;cg01900364;cg14128973;cg01045132;cg15237152;cg12854483;cg04328562	0.0650454	chr19	11649194	11649701	-0.0228728
cluster_1399	-0.00479686	0.0110733	2	;cg22017309;cg18573251	0.0651066	chr11	61685499	61685748	-0.0239843
cluster_3685	0.00581868	0.0110759	2	;cg15081561;cg03686067	0.0651066	chr18	66504226	66504389	0.0290934
cluster_389	0.00387967	0.0111096	6	;cg05771459;cg15743907;cg00147850;cg07552868;cg18191688;cg25317315	0.065255	chr1	144994318	144995101	0.0193983
cluster_4250	0.0076956	0.0111725	2	;cg27274377;cg24066980	0.0655257	chr2	1863615	1864151	0.038478
cluster_5412	0.00570647	0.011168	5	;cg06219310;cg17855045;cg02689072;cg00256675;cg04658601	0.0655257	chr4	802229	803014	0.0285324
cluster_1317	-0.00459266	0.0111993	2	;cg07660750;cg19006378	0.0655534	chr11	31828715	31829297	-0.0229633
cluster_2243	-0.00382895	0.0112007	2	;cg15182896;cg03133408	0.0655534	chr13	111474347	111474862	-0.0191447
cluster_5057	-0.00528299	0.0112025	2	;cg20209891;cg02375506	0.0655534	chr22	43806614	43806801	-0.0264149
cluster_3954	0.00188204	0.0112396	3	;cg26450010;cg02455703;cg14536467	0.0656858	chr19	17412054	17412305	0.00941019
cluster_5737	-0.00242333	0.0112421	3	;cg22478544;cg01973920;cg00573857	0.0656858	chr5	980841	981189	-0.0121167
cluster_5439	0.00213521	0.011278	2	;cg26832915;cg23863000	0.0658211	chr4	1577932	1577945	0.0106761
cluster_670	0.00750198	0.0112822	3	;cg09811759;cg25606066;cg15520955	0.0658211	chr1	245843825	245844133	0.0375099
cluster_5433	0.00348819	0.0113593	4	;cg02475777;cg01733459;cg19928185;cg19466640	0.0662213	chr4	1388615	1389270	0.017441
cluster_4671	0.00248789	0.0113704	8	;cg26456554;cg21184951;cg21621782;cg20852851;cg22937172;cg03585053;cg19324997;cg26495711	0.0662365	chr2	240168283	240169280	0.0124395
cluster_2860	-0.00249678	0.0114223	2	;cg03819286;cg01678580	0.0664388	chr16	4673974	4674018	-0.0124839
cluster_3642	-0.0072763	0.0114308	3	;cg02393756;cg01075918;cg14027161	0.0664388	chr18	9912783	9913006	-0.0363815
cluster_3692	0.00462236	0.0114193	2	;cg12312176;cg22403767	0.0664388	chr18	74327414	74327432	0.0231118
cluster_7122	0.00332704	0.0114738	3	;cg07319528;cg24249248;cg02955377	0.0666391	chr7	150434480	150434640	0.0166352
cluster_870	0.00484473	0.0115577	4	;cg04444771;cg17186163;cg08856318;cg02076355	0.0670763	chr10	45473712	45474372	0.0242236
cluster_408	0.00616837	0.011571	2	;cg00646200;cg26681183	0.0671033	chr1	148855367	148855372	0.0308419
cluster_5287	0.00390869	0.0115891	2	;cg02738677;cg13278126	0.0671579	chr3	133265129	133265143	0.0195435
cluster_1812	-0.00322464	0.0116574	2	;cg09604167;cg21070740	0.0674879	chr12	50134882	50134915	-0.0161232
cluster_5624	0.00531985	0.0116634	4	;cg20056949;cg18837542;cg10874319;cg14336872	0.0674879	chr4	139609965	139610188	0.0265993
cluster_1938	0.00698336	0.0116888	7	;cg06892868;cg09251362;cg16266358;cg06840837;cg16635128;cg11256214;cg00050496	0.0675844	chr12	110211321	110211701	0.0349168
cluster_3335	-0.0024424	0.011732	3	;cg12658374;cg00808555;cg09690072	0.0677838	chr17	37323563	37324234	-0.012212
cluster_1625	0.00514353	0.0117957	3	;cg00243187;cg18372740;cg03102386	0.0678268	chr11	128746214	128746438	0.0257177
cluster_2764	-0.00366946	0.0118169	5	;cg16383109;cg03110993;cg05501742;cg16003913;cg04257263	0.0678268	chr16	126451	127088	-0.0183473
cluster_3901	-0.00308483	0.0118047	2	;cg25508633;cg01323993	0.0678268	chr19	10218184	10218292	-0.0154241
cluster_4513	0.00096413	0.0118146	5	;cg19420177;cg08104981;cg05062023;cg02552292;cg09353251	0.0678268	chr2	133343115	133343373	0.00482065
cluster_5155	-0.00254599	0.0118103	2	;cg04479212;cg05057834	0.0678268	chr3	37495166	37495654	-0.0127299
cluster_5461	-0.000617756	0.0117629	3	;cg14029686;cg04919784;cg04802040	0.0678268	chr4	2765767	2765922	-0.00308878
cluster_7129	0.00264817	0.0117845	2	;cg01501264;cg18449052	0.0678268	chr7	150820526	150820714	0.0132408
cluster_7148	-0.00557342	0.0118151	2	;cg03046560;cg23568998	0.0678268	chr7	155172997	155173032	-0.0278671
cluster_926	0.00811704	0.011818	2	;cg17293161;cg11880367	0.0678268	chr10	80141089	80141181	0.0405852
cluster_6399	0.00248166	0.0118752	2	;cg18198550;cg08603125	0.0681046	chr6	35889893	35890197	0.0124083
cluster_2996	-0.00627269	0.0119603	2	;cg07125278;cg06138825	0.0685005	chr16	67683757	67683817	-0.0313634
cluster_7054	0.00669939	0.0119618	3	;cg17816357;cg02695609;cg23710748	0.0685005	chr7	124430776	124431027	0.033497
cluster_71	-0.00549204	0.0119949	2	;cg24484895;cg08832782	0.0686396	chr1	2771846	2771967	-0.0274602
cluster_2482	0.00119563	0.0120891	9	;cg10000148;cg02351406;cg09848749;cg14219236;cg00554539;cg07947615;cg01013868;cg24947073;cg06963672	0.0690767	chr14	101447095	101450261	0.00597815
cluster_4371	0.000858752	0.0120836	2	;cg06576512;cg25114142	0.0690767	chr2	46895917	46896868	0.00429376
cluster_7453	0.0121261	0.0122591	3	;cg22292713;cg18557212;cg05973488	0.0699967	chr8	29344567	29344599	0.0606303
cluster_5377	0.0122371	0.0123137	3	;cg15932961;cg23501005;cg15578332	0.0702052	chr3	195869691	195870249	0.0611856
cluster_5813	-0.00630284	0.0123133	4	;cg16227623;cg24139639;cg03285577;cg03828874	0.0702052	chr5	3605783	3605954	-0.0315142
cluster_1408	-0.00296968	0.0123487	7	;cg18159646;cg15172739;cg09448652;cg05512483;cg27033919;cg09345320;cg02905828	0.0703417	chr11	62621178	62622234	-0.0148484
cluster_7028	0.00135945	0.0123557	3	;cg15770446;cg17008375;cg16829042	0.0703417	chr7	101754758	101754920	0.00679726
cluster_4209	0.00361965	0.0123779	5	;cg19039481;cg10717610;cg23982445;cg23399257;cg19988482	0.0704161	chr2	394115	394572	0.0180983
cluster_7069	0.00760925	0.0124822	2	;cg04906462;cg02875185	0.0709578	chr7	130788305	130788584	0.0380463
cluster_3029	0.00343112	0.0125333	2	;cg00664697;cg03498081	0.0711217	chr16	80061290	80061357	0.0171556
cluster_6692	-0.00981713	0.0125225	5	;cg13600257;cg07963316;cg04095995;cg16306083;cg14218838	0.0711217	chr6	170449417	170449884	-0.0490857
cluster_7003	-0.00340213	0.0125385	2	;cg24904145;cg03777205	0.0711217	chr7	100182075	100182085	-0.0170106
cluster_452	0.0023956	0.0125603	4	;cg03398843;cg13452658;cg12058501;cg26219674	0.0711934	chr1	154679990	154680613	0.011978
cluster_3423	0.00613774	0.0126035	2	;cg24938632;cg13132370	0.0712916	chr17	46830125	46830260	0.0306887
cluster_6800	0.00729635	0.0126052	5	;cg23352157;cg15638239;cg15658543;cg06589961;cg09544115	0.0712916	chr7	3025689	3026459	0.0364817
cluster_7058	-0.00747353	0.0125966	2	;cg00139092;cg01861634	0.0712916	chr7	128530129	128530369	-0.0373677
cluster_3003	-0.00282979	0.0126293	4	;cg19034028;cg05650674;cg04904099;cg11843735	0.0713764	chr16	68677364	68678092	-0.014149
cluster_3868	0.00394023	0.0126431	2	;cg11544647;cg24377495	0.0714021	chr19	6659957	6660075	0.0197011
cluster_16	0.00684238	0.0126649	2	;cg23657003;cg15576492	0.0714733	chr1	1014978	1015447	0.0342119
cluster_939	0.00770709	0.0127057	13	;cg18539332;cg25633772;cg12261786;cg11805311;cg01754756;cg09573585;cg26395382;cg09715672;cg14753599;cg18602114;cg17792740;cg01004363;cg14209784	0.0716518	chr10	88727649	88729861	0.0385355
cluster_5040	-0.00210236	0.0127534	3	;cg00352043;cg18766864;cg17397004	0.0718685	chr22	38863594	38863644	-0.0105118
cluster_3290	0.00126785	0.012778	2	;cg00855466;cg27451508	0.0719551	chr17	19652056	19652257	0.00633925
cluster_972	0.00653006	0.0128423	3	;cg04086189;cg20138186;cg11944462	0.0722649	chr10	102642531	102642752	0.0326503
cluster_1626	0.0106913	0.0128592	15	;cg25022327;cg21033709;cg19889666;cg22837015;cg19275133;cg09847882;cg24908198;cg09682051;cg13962286;cg09615719;cg10116840;cg03996398;cg08432383;cg23811942;cg01302245	0.0723073	chr11	128812462	128813583	0.0534564
cluster_6942	0.00848286	0.0128705	3	;cg26828601;cg15287895;cg14080048	0.0723189	chr7	67319320	67319485	0.0424143
cluster_3329	0.00897415	0.012905	5	;cg13095450;cg11794215;cg01689404;cg14336501;cg22298548	0.0723908	chr17	35423449	35424933	0.0448708
cluster_5153	0.00131023	0.0129113	3	;cg16370778;cg20582941;cg12942155	0.0723908	chr3	35721072	35721284	0.00655117
cluster_6506	0.00914285	0.0128994	2	;cg20427318;cg26379822	0.0723908	chr6	134757763	134758490	0.0457143
cluster_1178	-0.00516648	0.0130254	4	;cg00598612;cg01669186;cg22098317;cg18792041	0.0729777	chr11	430839	431774	-0.0258324
cluster_2540	0.00651625	0.0130425	6	;cg14062589;cg02747253;cg10240148;cg04855433;cg26118809;cg23444610	0.0730211	chr14	105662787	105663478	0.0325812
cluster_2025	0.00652377	0.0130754	3	;cg17734698;cg17062305;cg14479837	0.0731527	chr12	129127968	129128018	0.0326188
cluster_3819	-0.00413311	0.0131001	3	;cg24083695;cg05296057;cg25644095	0.0732379	chr19	3030090	3030324	-0.0206655
cluster_5674	0.00475187	0.0131263	2	;cg16316054;cg19745553	0.0733319	chr4	185480838	185480871	0.0237593
cluster_2344	-0.00767727	0.0131544	2	;cg16364467;cg04190142	0.073436	chr14	22236519	22236598	-0.0383864
cluster_3456	-0.00688119	0.0131924	2	;cg27470066;cg27027242	0.0735727	chr17	59485779	59485894	-0.034406
cluster_774	0.00739446	0.0131978	3	;cg07795447;cg05131771;cg08177731	0.0735727	chr10	3446963	3447019	0.0369723
cluster_302	0.00575164	0.0132502	2	;cg09551072;cg03511974	0.0737589	chr1	53567678	53568259	0.0287582
cluster_7557	0.00659786	0.013244	3	;cg16615232;cg04414767;cg27389806	0.0737589	chr8	109796428	109798147	0.0329893
cluster_4936	0.00111206	0.0132891	2	;cg03885509;cg14719752	0.0739223	chr21	44037382	44037470	0.00556032
cluster_3364	-0.00310008	0.0133223	2	;cg07318398;cg18408487	0.0740543	chr17	39993101	39993262	-0.0155004
cluster_2560	0.00266465	0.0134075	2	;cg12138102;cg25061289	0.0744745	chr15	23933560	23933620	0.0133233
cluster_7331	0.00163023	0.0134318	3	;cg16335919;cg00728371;cg15961904	0.0745558	chr8	1379801	1379994	0.00815113
cluster_4918	-0.00183567	0.0134555	2	;cg23034373;cg00293996	0.0746343	chr21	37915354	37915391	-0.00917834
cluster_829	0.00790608	0.0134768	11	;cg26200347;cg08929641;cg12069423;cg09545478;cg08927260;cg14440794;cg13961527;cg20534130;cg04284320;cg06498400;cg23361862	0.074699	chr10	15254612	15256422	0.0395304
cluster_4750	0.00591792	0.0135602	4	;cg23693200;cg21870321;cg16977257;cg04636876	0.0751081	chr20	4701448	4702381	0.0295896
cluster_1314	0.00583629	0.0136101	4	;cg07784428;cg02608452;cg04063166;cg14393466	0.0753306	chr11	30033960	30034490	0.0291814
cluster_1288	0.00913271	0.013637	3	;cg21732056;cg05957546;cg06921176	0.0754256	chr11	7819812	7819960	0.0456636
cluster_7162	0.00199233	0.0136515	3	;cg01987393;cg15836427;cg15992648	0.075452	chr7	155640537	155640784	0.00996164
cluster_2751	0.00421409	0.0137158	4	;cg08363671;cg00590134;cg00437395;cg19110755	0.0757536	chr15	99512700	99512842	0.0210705
cluster_357	-0.0038377	0.0137298	2	;cg08719081;cg27569858	0.075777	chr1	110613933	110614161	-0.0191885
cluster_3080	-0.00116182	0.0137567	12	;cg05981033;cg05225549;cg06093811;cg16540921;cg00608860;cg08086906;cg04531202;cg26436829;cg06874952;cg16359547;cg10756578;cg06599274	0.0758719	chr16	86588144	86589076	-0.00580911
cluster_3146	0.00265611	0.0137918	3	;cg08487581;cg07638589;cg26600461	0.0760113	chr16	89100852	89101757	0.0132805
cluster_4734	0.00424002	0.0138262	2	;cg04199533;cg13287312	0.0761469	chr20	981587	981850	0.0212001
cluster_1929	0.00224756	0.013838	3	;cg00203347;cg22434835;cg10955208	0.0761583	chr12	108603943	108604021	0.0112378
cluster_5264	0.0062258	0.0138651	5	;cg04816013;cg19918027;cg20714128;cg07011093;cg22376833	0.0762531	chr3	123987591	123987916	0.031129
cluster_246	-0.00139565	0.013974	2	;cg24435884;cg15098077	0.0767538	chr1	34641711	34642000	-0.00697823
cluster_5097	-0.00213773	0.0139759	3	;cg01081346;cg16386697;cg02245810	0.0767538	chr22	51017151	51017432	-0.0106887
cluster_173	-0.00173297	0.0139922	5	;cg03394122;cg08477744;cg12695612;cg19306948;cg10201923	0.076789	chr1	17307678	17308303	-0.00866484
cluster_2983	-0.00347777	0.0141028	2	;cg10174191;cg06866605	0.0773413	chr16	58031575	58031974	-0.0173889
cluster_7233	0.00536272	0.014131	4	;cg22676516;cg00280858;cg26320504;cg24072927	0.0774414	chr7	157808983	157809451	0.0268136
cluster_1519	-0.00173161	0.0141625	2	;cg25137204;cg22881680	0.0775596	chr11	72975404	72975428	-0.00865803
cluster_1712	-0.00306296	0.0142709	2	;cg10474005;cg25883083	0.0779424	chr12	6741649	6741695	-0.0153148
cluster_3914	-0.00216567	0.014256	2	;cg01436526;cg19782731	0.0779424	chr19	11641099	11641309	-0.0108283
cluster_5536	0.0027435	0.0142503	6	;cg08845028;cg09105913;cg18636319;cg15928132;cg17104149;cg24074177	0.0779424	chr4	26491963	26492488	0.0137175
cluster_5909	0.00362488	0.0142726	2	;cg09750775;cg18880897	0.0779424	chr5	96211703	96211810	0.0181244
cluster_6297	-0.00259338	0.0142918	2	;cg19455923;cg15670990	0.0779928	chr6	32016113	32016115	-0.0129669
cluster_3592	-0.00326515	0.0143203	2	;cg09201238;cg02683408	0.0780936	chr17	79486912	79487159	-0.0163258
cluster_1622	0.00740941	0.0143349	3	;cg10290679;cg27078890;cg21875114	0.0781181	chr11	128457400	128457682	0.0370471
cluster_1792	0.0108313	0.0143685	3	;cg01443755;cg04776357;cg11743675	0.0781915	chr12	41221639	41221855	0.0541567
cluster_3850	0.00242743	0.0143626	2	;cg01098142;cg00491603	0.0781915	chr19	4676492	4676557	0.0121371
cluster_5832	0.00891378	0.014452	5	;cg01906733;cg11626756;cg09156073;cg16612423;cg07895206	0.0785906	chr5	6491443	6492253	0.0445689
cluster_6136	-0.00242798	0.0144722	2	;cg19494100;cg04140974	0.0785906	chr6	18387313	18387360	-0.0121399
cluster_6187	-0.00171135	0.0144659	2	;cg01209655;cg24842142	0.0785906	chr6	30041081	30041178	-0.00855676
cluster_4686	0.000982222	0.0144984	2	;cg08045488;cg06717460	0.0786784	chr2	241076526	241076543	0.00491111
cluster_7106	0.00385111	0.0145311	2	;cg02373627;cg17661206	0.078778	chr7	148979110	148979267	0.0192556
cluster_7515	-0.00596777	0.0145371	3	;cg21544713;cg10442355;cg20091636	0.078778	chr8	61326407	61326482	-0.0298388
cluster_4773	-0.000203739	0.0145542	10	;cg24056028;cg11850311;cg27634884;cg19033308;cg05194250;cg26472301;cg14353231;cg26156301;cg11815991;cg27562717	0.0788156	chr20	30192530	30193180	-0.0010187
cluster_4093	0.00206802	0.0145818	2	;cg24123311;cg18715665	0.0788678	chr19	48675164	48675166	0.0103401
cluster_4131	0.00496674	0.0145841	4	;cg06965177;cg01086369;cg19438699;cg13476044	0.0788678	chr19	50885179	50886715	0.0248337
cluster_2829	-0.00526862	0.0146243	3	;cg00043004;cg01182620;cg27297033	0.0790303	chr16	2030892	2031217	-0.0263431
cluster_1786	0.00849155	0.0146762	8	;cg27315707;cg19757552;cg04151692;cg11418537;cg03307659;cg02770073;cg10931853;cg26929573	0.0791453	chr12	34545260	34548136	0.0424578
cluster_2508	0.00849548	0.0146609	4	;cg14152306;cg24682159;cg00889356;cg18473379	0.0791453	chr14	104026839	104027293	0.0424774
cluster_4494	0.000753627	0.0146714	4	;cg13226232;cg02280644;cg03307958;cg05582690	0.0791453	chr2	128158601	128158906	0.00376814
cluster_2237	0.00382419	0.0147435	3	;cg00275626;cg02688393;cg07980027	0.0793018	chr13	111109140	111109651	0.019121
cluster_268	0.00756572	0.0147265	3	;cg09934326;cg15524063;cg25385412	0.0793018	chr1	43832826	43832951	0.0378286
cluster_3981	-0.00296953	0.0147417	2	;cg17942096;cg14580737	0.0793018	chr19	19301711	19301780	-0.0148476
cluster_7296	0.00652147	0.014746	3	;cg13291570;cg07745344;cg06878548	0.0793018	chr8	514736	514821	0.0326074
cluster_2650	0.0026631	0.0147647	3	;cg24848787;cg05337681;cg21674010	0.0793475	chr15	58844359	58844583	0.0133155
cluster_6378	0.00256478	0.0147814	6	;cg14476737;cg06408571;cg12478651;cg12052754;cg10981257;cg03157610	0.0793742	chr6	33376671	33377317	0.0128239
cluster_6987	0.00390809	0.0147901	10	;cg04421713;cg11352847;cg24418182;cg00625845;cg02258139;cg14975238;cg22884541;cg07740640;cg13918611;cg11914962	0.0793742	chr7	97841334	97842268	0.0195405
cluster_5489	0.00447664	0.014826	5	;cg13999143;cg14858014;cg23418467;cg00146756;cg08695418	0.079512	chr4	6728799	6729199	0.0223832
cluster_5281	-0.00204538	0.014845	3	;cg18521796;cg03344114;cg01223011	0.0795592	chr3	128713631	128714144	-0.0102269
cluster_3932	0.00628644	0.0148684	2	;cg25766748;cg10243075	0.079602	chr19	13614882	13615439	0.0314322
cluster_624	-0.00410759	0.0148735	2	;cg13806870;cg09017941	0.079602	chr1	229163552	229163577	-0.020538
cluster_3647	-0.00271954	0.014899	4	;cg14825976;cg25374649;cg22454011;cg14846965	0.0796832	chr18	13611370	13611481	-0.0135977
cluster_1043	0.00599178	0.0149602	2	;cg05822658;cg11688553	0.0798647	chr10	131151594	131151653	0.0299589
cluster_2297	0.00200641	0.0149506	4	;cg09039367;cg09361821;cg22699527;cg13828378	0.0798647	chr13	113714600	113715159	0.0100321
cluster_7522	0.00977697	0.0149637	5	;cg07051728;cg12181083;cg04845579;cg02283643;cg07073960	0.0798647	chr8	70378515	70378760	0.0488848
cluster_2768	-0.00354689	0.0150339	4	;cg07430849;cg21946698;cg02921617;cg01344518	0.0801386	chr16	326397	326728	-0.0177345
cluster_4834	-0.00319541	0.0150357	3	;cg06407053;cg21817284;cg13588354	0.0801386	chr20	54823194	54823303	-0.0159771
cluster_4440	-0.00263172	0.0150611	2	;cg02999390;cg02202315	0.0802192	chr2	98357802	98357867	-0.0131586
cluster_2226	0.00234215	0.0151218	7	;cg09158314;cg10864680;cg21143446;cg18703238;cg21784254;cg09450063;cg01462856	0.0804875	chr13	108922150	108922745	0.0117108
cluster_1541	-0.000533446	0.015134	11	;cg15992347;cg13790353;cg10507961;cg23194281;cg03364167;cg00589578;cg11408812;cg20789464;cg01753003;cg18937341;cg25872744	0.0804971	chr11	85565475	85566296	-0.00266723
cluster_6255	-0.00240962	0.0151608	6	;cg26724726;cg06526741;cg19279042;cg13335388;cg02249390;cg06887580	0.0805844	chr6	31549853	31550699	-0.0120481
cluster_3194	0.00208463	0.0151794	3	;cg01881265;cg17298275;cg20699780	0.0806281	chr17	934534	935017	0.0104232
cluster_2709	0.00441752	0.0153403	2	;cg24253500;cg12006399	0.0813718	chr15	84953950	84954185	0.0220876
cluster_4809	0.00178523	0.0153403	4	;cg03312792;cg20759823;cg09516509;cg02311163	0.0813718	chr20	43849759	43850511	0.00892615
cluster_3880	-0.00333834	0.0153989	2	;cg11765913;cg27413421	0.0814416	chr19	7926080	7926591	-0.0166917
cluster_4588	-0.00279256	0.0153749	3	;cg21084456;cg16788831;cg21827634	0.0814416	chr2	217674497	217674666	-0.0139628
cluster_5693	0.00436116	0.0153666	5	;cg07196637;cg18928866;cg24529858;cg00061039;cg15625693	0.0814416	chr4	187185716	187187177	0.0218058
cluster_7562	0.00648374	0.0153989	2	;cg01829829;cg23045998	0.0814416	chr8	110984575	110984715	0.0324187
cluster_7753	-0.00179943	0.0154059	3	;cg21196488;cg02189785;cg15387123	0.0814416	chr9	139890918	139891058	-0.00899716
cluster_1559	-0.00309476	0.0154465	2	;cg09538401;cg24285858	0.081601	chr11	111171330	111171337	-0.0154738
cluster_4991	0.00794128	0.0155182	3	;cg02350785;cg15170942;cg24508499	0.0819237	chr22	22058080	22058271	0.0397064
cluster_3316	0.00614378	0.015543	3	;cg01332462;cg03996106;cg07153191	0.081999	chr17	30986200	30986283	0.0307189
cluster_6878	0.00161738	0.0155625	2	;cg25548834;cg16509710	0.0820463	chr7	28319343	28319364	0.00808689
cluster_5408	0.0060048	0.0155946	3	;cg08462372;cg13956645;cg26690744	0.0821041	chr4	757312	757456	0.030024
cluster_7614	-0.00145127	0.0155879	5	;cg01288167;cg20042662;cg26337559;cg20095173;cg24506936	0.0821041	chr8	143535437	143535891	-0.00725634
cluster_2640	-0.00254764	0.0156278	2	;cg18736186;cg25860737	0.0821676	chr15	49462118	49462125	-0.0127382
cluster_4514	0.00701452	0.0156256	7	;cg02715592;cg01586116;cg18123344;cg18984282;cg22247748;cg26428069;cg17081914	0.0821676	chr2	134325873	134326366	0.0350726
cluster_7442	-0.00546931	0.0156647	5	;cg00017601;cg19901994;cg25493687;cg08948225;cg05896926	0.0823056	chr8	27288039	27288322	-0.0273466
cluster_1021	0.00377558	0.0157333	3	;cg05665581;cg18822598;cg05252487	0.0826104	chr10	124669393	124670562	0.0188779
cluster_3774	-0.00114799	0.0157738	2	;cg23001905;cg10667102	0.0827671	chr19	1265302	1265458	-0.00573998
cluster_3	-0.002629	0.0158231	4	;cg05151709;cg08546707;cg06154531;cg01782097	0.0828582	chr1	846155	846637	-0.013145
cluster_374	0.0016511	0.0158205	2	;cg11395698;cg25279922	0.0828582	chr1	117036254	117036332	0.0082555
cluster_931	0.00437541	0.0158119	3	;cg09936400;cg19423196;cg18292394	0.0828582	chr10	82049201	82049450	0.0218771
cluster_2769	-0.00325147	0.0158455	2	;cg26876334;cg08199013	0.0829194	chr16	329682	330010	-0.0162573
cluster_1675	0.00243489	0.0158617	2	;cg01427471;cg04765483	0.0829485	chr11	134288416	134288552	0.0121744
cluster_4870	0.00135381	0.0159314	2	;cg14801669;cg17550009	0.0831583	chr20	61974103	61974165	0.00676904
cluster_668	0.00882954	0.0159262	4	;cg03130248;cg22787191;cg02388488;cg25721040	0.0831583	chr1	245524538	245525294	0.0441477
cluster_7684	-0.00511959	0.0159339	2	;cg14607660;cg02448244	0.0831583	chr9	36738765	36739122	-0.0255979
cluster_2154	0.00473669	0.0159685	4	;cg08476843;cg14418679;cg00946491;cg25002179	0.0832828	chr13	33760215	33760693	0.0236834
cluster_2682	0.00253969	0.0160401	4	;cg22494035;cg09438837;cg12799119;cg10582968	0.0835999	chr15	74537819	74538030	0.0126985
cluster_3510	0.00788929	0.016066	3	;cg27108424;cg16277071;cg08370173	0.0836788	chr17	75537017	75537444	0.0394465
cluster_1012	0.00892872	0.0161285	2	;cg22711009;cg09194742	0.0839437	chr10	118576132	118576158	0.0446436
cluster_1679	0.0089222	0.0161385	3	;cg12020590;cg10836912;cg05651243	0.0839437	chr11	134526321	134527018	0.044611
cluster_766	0.00226015	0.0162585	3	;cg06891178;cg07342618;cg17459949	0.0845113	chr10	3300329	3300445	0.0113008
cluster_295	0.00716865	0.0162765	3	;cg11404544;cg26888153;cg15322801	0.0845486	chr1	50571816	50571943	0.0358432
cluster_4506	-0.00204097	0.0163562	2	;cg19137671;cg12990915	0.0849057	chr2	131796728	131796948	-0.0102049
cluster_2203	0.00695732	0.0164168	2	;cg01840115;cg26611508	0.0849934	chr13	88788898	88788987	0.0347866
cluster_342	0.00290941	0.0164139	2	;cg00654657;cg14969332	0.0849934	chr1	99728691	99728826	0.0145471
cluster_4730	-0.00438609	0.0163871	2	;cg02287142;cg02050283	0.0849934	chr2	242998277	242998406	-0.0219304
cluster_5953	-0.00274016	0.0164125	2	;cg08468772;cg07684019	0.0849934	chr5	139174423	139174529	-0.0137008
cluster_2628	-0.00292938	0.0164363	2	;cg01279378;cg05447023	0.0850374	chr15	40531871	40531952	-0.0146469
cluster_7414	0.00895397	0.0165289	2	;cg01070197;cg16099871	0.0854596	chr8	13296060	13296183	0.0447699
cluster_5841	-0.00262667	0.0165564	3	;cg06298346;cg22459204;cg03235179	0.0855451	chr5	10565679	10566165	-0.0131333
cluster_2353	-0.00340493	0.0165857	2	;cg13094752;cg01508380	0.0856396	chr14	23305548	23305585	-0.0170246
cluster_2998	-0.0029063	0.0166523	11	;cg07492143;cg20707345;cg07469744;cg09268125;cg26988853;cg26698580;cg03934313;cg26685294;cg27219874;cg04788956;cg00318436	0.0858692	chr16	67695812	67696181	-0.0145315
cluster_904	-0.00271069	0.0166467	2	;cg17289597;cg25315400	0.0858692	chr10	72433155	72433218	-0.0135534
cluster_6085	-0.00400552	0.0166671	2	;cg11981639;cg08124209	0.0858886	chr6	1622383	1622941	-0.0200276
cluster_3176	-0.00327271	0.0167198	2	;cg09464268;cg02061804	0.0861028	chr17	32266	32453	-0.0163635
cluster_5052	0.00428156	0.0167464	3	;cg05150697;cg21131343;cg27647370	0.0861828	chr22	42685958	42686055	0.0214078
cluster_2616	0.00415677	0.016824	2	;cg09392615;cg07179000	0.0862781	chr15	33023237	33023586	0.0207839
cluster_2981	0.0112559	0.01678	2	;cg05981794;cg04285141	0.0862781	chr16	57872386	57872427	0.0562794
cluster_3420	-0.003224	0.0168149	2	;cg10432569;cg02329038	0.0862781	chr17	46709858	46710001	-0.01612
cluster_5759	-0.00427093	0.0168063	3	;cg08663909;cg01891259;cg26840437	0.0862781	chr5	1850655	1851071	-0.0213547
cluster_6219	-0.00382172	0.0167993	10	;cg08253704;cg12105190;cg25980484;cg03052182;cg12247101;cg18335326;cg10098021;cg12197421;cg26683639;cg06644669	0.0862781	chr6	30653242	30653799	-0.0191086
cluster_6717	-0.00830976	0.0168315	2	;cg22084339;cg03982150	0.0862781	chr7	752979	753007	-0.0415488
cluster_6267	0.00105181	0.016894	5	;cg21620139;cg22235293;cg07014308;cg23621689;cg00406022	0.0865414	chr6	31691535	31691696	0.00525904
cluster_1466	0.00202309	0.0170718	4	;cg15320059;cg05111110;cg01667185;cg22740006	0.0873077	chr11	66625164	66626141	0.0101154
cluster_314	0.00317472	0.0170598	4	;cg08462879;cg03435439;cg16399300;cg26912671	0.0873077	chr1	66458116	66458803	0.0158736
cluster_4392	-0.00221793	0.0170773	2	;cg00962459;cg00887755	0.0873077	chr2	68871642	68871696	-0.0110897
cluster_2325	0.00634908	0.0170888	2	;cg22332045;cg16087432	0.0873089	chr13	114883479	114883769	0.0317454
cluster_427	0.00252979	0.0171559	7	;cg07495664;cg01016521;cg06433658;cg19748495;cg06180099;cg18886239;cg01045946	0.0875897	chr1	150978905	150980214	0.0126489
cluster_6702	0.00923271	0.0171663	4	;cg02087565;cg02360002;cg00498089;cg27544384	0.0875897	chr6	170585664	170585971	0.0461635
cluster_5714	-0.00490272	0.0171896	2	;cg02048968;cg09809285	0.087651	chr5	188824	188949	-0.0245136
cluster_7051	0.00291053	0.0172114	2	;cg15181905;cg03794862	0.0877049	chr7	116960743	116960883	0.0145526
cluster_845	0.00701534	0.0172673	5	;cg00881448;cg25418210;cg21380389;cg26499089;cg02069008	0.0879321	chr10	30248683	30248906	0.0350767
cluster_5293	0.000620073	0.0173995	2	;cg25188949;cg17918682	0.088547	chr3	137893707	137893718	0.00310036
cluster_2435	0.0039148	0.0174413	2	;cg01992832;cg23962175	0.0885952	chr14	94088517	94088604	0.019574
cluster_5636	0.00452142	0.0174432	6	;cg17954724;cg26495537;cg00877691;cg11321144;cg02744705;cg10272520	0.0885952	chr4	151177137	151178205	0.0226071
cluster_6984	0.00418131	0.0174358	4	;cg02972941;cg09886931;cg20071506;cg21633901	0.0885952	chr7	97834623	97835192	0.0209066
cluster_974	-0.0035355	0.0175007	3	;cg19499884;cg24760467;cg03271893	0.0888295	chr10	102760724	102760970	-0.0176775
cluster_2073	-0.0103873	0.0175772	2	;cg06575288;cg13561476	0.0891594	chr12	132093736	132093798	-0.0519364
cluster_76	0.00689198	0.0176061	4	;cg20236995;cg09321238;cg01104489;cg26222332	0.0892479	chr1	3071963	3072643	0.0344599
cluster_6338	-0.00169755	0.0176267	6	;cg26033526;cg01673307;cg24111025;cg25042789;cg02181920;cg06473288	0.089294	chr6	32819858	32820102	-0.00848775
cluster_4005	0.00559569	0.0176607	3	;cg23495820;cg07819892;cg08833636	0.089408	chr19	35715624	35715976	0.0279785
cluster_157	0.00288221	0.0177316	2	;cg01017257;cg09137204	0.0896502	chr1	15059738	15060724	0.0144111
cluster_565	0.00308015	0.0177292	4	;cg01243924;cg06617202;cg11835080;cg15460899	0.0896502	chr1	205038785	205039083	0.0154008
cluster_3991	-0.00439619	0.0177655	3	;cg08390732;cg24059871;cg06738169	0.089763	chr19	30101243	30102004	-0.0219809
cluster_1763	0.0034944	0.0177851	2	;cg12669088;cg08446539	0.089804	chr12	25541364	25541565	0.017472
cluster_3873	-0.00655694	0.0178793	3	;cg19921377;cg02026535;cg00351537	0.090221	chr19	7580209	7580275	-0.0327847
cluster_4282	0.00441036	0.0179253	3	;cg07537581;cg10187167;cg26881591	0.0903115	chr2	3990329	3990813	0.0220518
cluster_544	0.00140185	0.0179279	2	;cg02901753;cg17873998	0.0903115	chr1	200117055	200117089	0.00700923
cluster_6845	0.00260997	0.0179321	2	;cg03561128;cg02014899	0.0903115	chr7	7097910	7098017	0.0130498
cluster_2269	0.00341743	0.0179922	3	;cg08828621;cg08658287;cg19587838	0.0905554	chr13	112679081	112679798	0.0170871
cluster_251	0.00304176	0.0181268	2	;cg17474422;cg05845757	0.0910558	chr1	36039866	36039885	0.0152088
cluster_4173	0.00472055	0.0181162	3	;cg17665260;cg24216555;cg22677260	0.0910558	chr19	55814068	55814218	0.0236028
cluster_5782	0.00816399	0.0181055	3	;cg17033333;cg18269219;cg26144909	0.0910558	chr5	2261042	2262036	0.0408199
cluster_5565	0.0023311	0.0181549	2	;cg15878685;cg21287356	0.0911382	chr4	69818856	69819820	0.0116555
cluster_681	0.00178441	0.0181873	2	;cg06710101;cg07164722	0.0912417	chr1	247587253	247587378	0.00892206
cluster_7691	-0.00371158	0.0182147	2	;cg03597699;cg13985688	0.0913203	chr9	96709286	96709791	-0.0185579
cluster_2664	0.00163533	0.0182711	4	;cg26795333;cg09169796;cg20560283;cg17174814	0.0914545	chr15	67228722	67228986	0.00817665
cluster_3658	0.00665019	0.0182768	4	;cg00729275;cg01292175;cg20782743;cg15976539	0.0914545	chr18	24445134	24445318	0.033251
cluster_4536	0.00808825	0.0182718	3	;cg02506767;cg03603122;cg02561014	0.0914545	chr2	164465940	164466724	0.0404412
cluster_6312	0.00119589	0.0183368	2	;cg04941987;cg24004685	0.0916958	chr6	32096866	32096917	0.00597947
cluster_2209	0.00335942	0.0183935	4	;cg12885751;cg15608301;cg20617957;cg20012607	0.0917873	chr13	100085073	100085455	0.0167971
cluster_5458	-0.00416802	0.018426	3	;cg21341878;cg23081204;cg01441014	0.0917873	chr4	2278462	2278810	-0.0208401
cluster_6611	0.00407883	0.0183925	5	;cg22182975;cg15706657;cg01859669;cg23216724;cg25285053	0.0917873	chr6	167571172	167571630	0.0203941
cluster_7203	0.00787542	0.018411	2	;cg10235181;cg25815421	0.0917873	chr7	157306340	157306592	0.0393771
cluster_7353	0.00572389	0.018421	3	;cg16507631;cg16145598;cg12847536	0.0917873	chr8	1822109	1822186	0.0286195
cluster_7505	0.00891647	0.0183727	2	;cg10069691;cg09729387	0.0917873	chr8	53321707	53321751	0.0445823
cluster_3545	-0.00371039	0.0184897	2	;cg12766770;cg08384146	0.0920457	chr17	77982340	77982400	-0.018552
cluster_2207	0.00429835	0.018539	3	;cg20480097;cg07289766;cg26841383	0.0922321	chr13	97998963	97999364	0.0214918
cluster_1504	0.00624343	0.0185732	4	;cg08777812;cg20500230;cg04704198;cg06115388	0.0923431	chr11	70289549	70289855	0.0312171
cluster_2260	0.00562371	0.0186632	6	;cg06996147;cg03402369;cg16541998;cg20878925;cg19632836;cg26025169	0.0927314	chr13	112331836	112332591	0.0281185
cluster_1285	0.00274574	0.0187947	2	;cg24266651;cg06714705	0.0932161	chr11	7506655	7506940	0.0137287
cluster_6194	-0.00308137	0.0187968	5	;cg22577701;cg01074325;cg01775921;cg27201802;cg22016949	0.0932161	chr6	30137629	30138339	-0.0154068
cluster_7769	0.00785463	0.0187855	6	;cg01972335;cg13706769;cg14359531;cg13939311;cg25812043;cg13461130	0.0932161	chr9	140400563	140401576	0.0392731
cluster_3305	0.00154472	0.0188279	7	;cg04723680;cg17523868;cg20480274;cg00860225;cg13272546;cg16968985;cg20619808	0.0933108	chr17	27312855	27313499	0.00772361
cluster_857	0.0113272	0.0188755	2	;cg03909886;cg01347035	0.0934872	chr10	42606808	42607194	0.056636
cluster_7319	0.00399345	0.0189039	3	;cg21848788;cg06269631;cg26628811	0.0935685	chr8	1132050	1132142	0.0199672
cluster_3235	-0.00157217	0.0189349	2	;cg18993757;cg19427746	0.0936167	chr17	4889754	4889932	-0.00786083
cluster_3682	0.00420722	0.0189498	2	;cg14269096;cg24243629	0.0936167	chr18	56532433	56532628	0.0210361
cluster_914	-0.00237781	0.0189442	4	;cg15331996;cg02595823;cg12752647;cg02909446	0.0936167	chr10	73848830	73849124	-0.011889
cluster_4160	-0.00317455	0.018981	4	;cg09227563;cg13769548;cg27269130;cg13331542	0.0937111	chr19	54984705	54985364	-0.0158727
cluster_1341	-0.00418253	0.0190793	4	;cg21673240;cg01682455;cg05465059;cg18863223	0.0938942	chr11	45672529	45672756	-0.0209126
cluster_1787	0.0116493	0.0190715	2	;cg13945631;cg21451653	0.0938942	chr12	34551489	34551994	0.0582467
cluster_3187	0.0145023	0.0191024	3	;cg13476078;cg25236028;cg13120258	0.0938942	chr17	767301	767380	0.0725115
cluster_426	0.00438842	0.0190384	2	;cg20802392;cg20817941	0.0938942	chr1	150780684	150780718	0.0219421
cluster_5255	0.00103275	0.0190639	2	;cg12254415;cg26867978	0.0938942	chr3	116428101	116428385	0.00516374
cluster_7354	-0.00342259	0.0190569	2	;cg18533546;cg03705571	0.0938942	chr8	1845250	1845444	-0.0171129
cluster_846	0.00208996	0.0191026	3	;cg02903852;cg03288630;cg09741851	0.0938942	chr10	30692613	30692665	0.0104498
cluster_1386	0.00487332	0.0191804	2	;cg08648317;cg05868413	0.0942166	chr11	59807830	59808049	0.0243666
cluster_4322	-0.00815894	0.0192341	4	;cg07317802;cg27399034;cg12267107;cg13359772	0.0944209	chr2	12880542	12880961	-0.0407947
cluster_3626	0.00930846	0.0192914	2	;cg01758856;cg10705731	0.0946312	chr17	80814611	80814889	0.0465423
cluster_4565	0.00252627	0.0193135	2	;cg05240760;cg24166178	0.0946312	chr2	199239878	199240043	0.0126313
cluster_6273	-0.0023622	0.0193125	3	;cg03619586;cg04789495;cg10563645	0.0946312	chr6	31705409	31705988	-0.011811
cluster_1805	-0.00296494	0.0193515	2	;cg12580783;cg19784221	0.0947575	chr12	49362475	49362976	-0.0148247
cluster_6881	0.00377877	0.0194094	6	;cg13798825;cg11967592;cg17818220;cg05277054;cg00576774;cg05083033	0.0949815	chr7	28725358	28726216	0.0188938
cluster_2249	0.00289025	0.019506	2	;cg24144105;cg19674032	0.095394	chr13	111682365	111682796	0.0144513
cluster_2547	-0.00475695	0.019647	3	;cg10024437;cg26297506;cg07458849	0.0959874	chr14	106004434	106004607	-0.0237847
cluster_4891	-0.00371088	0.019652	2	;cg19187682;cg21721340	0.0959874	chr20	62682021	62682309	-0.0185544
cluster_1533	0.0039529	0.0196837	6	;cg14471671;cg01941680;cg25473794;cg19901956;cg27340269;cg19972312	0.0960454	chr11	77920656	77921474	0.0197645
cluster_3017	0.00130572	0.0196886	3	;cg00004883;cg06569826;cg07565228	0.0960454	chr16	75148460	75148743	0.0065286
cluster_3887	0.00323844	0.019796	2	;cg26523264;cg19640789	0.0964852	chr19	8649844	8650112	0.0161922
cluster_4787	0.00736706	0.0198036	2	;cg00952050;cg11092487	0.0964852	chr20	33585040	33585188	0.0368353
cluster_6120	-0.0013495	0.0198213	3	;cg03694195;cg13856384;cg12634245	0.0965109	chr6	10494999	10495364	-0.00674751
cluster_3177	0.00116878	0.0198845	4	;cg20130018;cg01981268;cg20936878;cg04427860	0.0966368	chr17	95730	96056	0.00584388
cluster_3265	-0.0030132	0.0198683	5	;cg06468695;cg10057436;cg27513572;cg15394558;cg19093680	0.0966368	chr17	8647944	8648193	-0.015066
cluster_5466	0.00604766	0.0198805	7	;cg24601522;cg00060484;cg27096232;cg15233074;cg23829948;cg00464757;cg03257255	0.0966368	chr4	3287376	3288876	0.0302383
cluster_2708	0.00284554	0.0199233	4	;cg19175742;cg18253757;cg25584930;cg20592391	0.0967649	chr15	83331452	83332087	0.0142277
cluster_1360	0.00441254	0.0199363	2	;cg07322909;cg26831825	0.0967676	chr11	55541018	55541269	0.0220627
cluster_7690	-0.00185665	0.0199602	2	;cg17141902;cg13538006	0.0968231	chr9	95897216	95897313	-0.00928326
cluster_4776	-0.00374442	0.0199757	2	;cg02506923;cg14328669	0.0968377	chr20	30410603	30410732	-0.0187221
cluster_4957	0.00136017	0.0199911	3	;cg00231945;cg24564491;cg06932455	0.0968523	chr21	46238781	46238957	0.00680084
cluster_2416	0.00385652	0.0200311	2	;cg09945147;cg01733928	0.0969854	chr14	88625382	88625398	0.0192826
cluster_5498	0.00388275	0.0200702	4	;cg16199219;cg27326882;cg14595558;cg04751533	0.0971143	chr4	7788981	7790161	0.0194137
cluster_5903	-0.00217709	0.0200948	3	;cg11080549;cg19797741;cg22559034	0.097173	chr5	92909968	92910534	-0.0108854
cluster_2394	0.00387849	0.0201217	6	;cg09350880;cg01901381;cg09926364;cg20502080;cg05193110;cg10193870	0.0972425	chr14	73136973	73138006	0.0193924
cluster_6930	0.00432237	0.0201633	2	;cg09871679;cg09413176	0.0973827	chr7	61821180	61821762	0.0216118
cluster_2047	0.00636221	0.0202282	3	;cg00416208;cg21221598;cg05138150	0.0976131	chr12	130914291	130914344	0.031811
cluster_3929	0.0040252	0.0202361	5	;cg22304399;cg11660879;cg24891846;cg18060171;cg12102973	0.0976131	chr19	13319324	13320368	0.020126
cluster_4401	0.0032006	0.0202667	2	;cg00551609;cg27278843	0.0976395	chr2	74214662	74215176	0.016003
cluster_4705	0.0022545	0.0202565	3	;cg03262067;cg15488660;cg22795307	0.0976395	chr2	242519163	242519343	0.0112725
cluster_2793	0.00529952	0.0203337	5	;cg06179152;cg01215742;cg02195151;cg00118783;cg01756899	0.0979018	chr16	1069368	1070137	0.0264976
cluster_6047	-0.00558419	0.0203774	2	;cg00096810;cg10997906	0.0980515	chr5	178753432	178753803	-0.0279209
cluster_3846	-0.006992	0.0203934	3	;cg02777191;cg06915470;cg25655324	0.0980675	chr19	4555838	4556011	-0.03496
cluster_3663	-0.00589126	0.020477	2	;cg12358298;cg06123940	0.0984088	chr18	29597478	29597493	-0.0294563
cluster_2408	0.00418302	0.0205811	3	;cg19768079;cg02130953;cg14034778	0.0986958	chr14	78639736	78640203	0.0209151
cluster_2995	0.0029043	0.0205711	3	;cg10189135;cg08830672;cg07871059	0.0986958	chr16	67516162	67516493	0.0145215
cluster_3186	0.00908448	0.0205875	3	;cg13645908;cg14487854;cg11349631	0.0986958	chr17	714733	714935	0.0454224
cluster_6613	0.00388625	0.0205736	5	;cg11893552;cg19708055;cg14788688;cg11793977;cg21421172	0.0986958	chr6	168045268	168045888	0.0194313
cluster_5118	-0.00460731	0.0206334	4	;cg22585927;cg12487088;cg13067908;cg07705835	0.0988546	chr3	9958613	9959128	-0.0230366
cluster_264	0.00508832	0.0206685	2	;cg19101893;cg00410895	0.0989191	chr1	43283862	43283884	0.0254416
cluster_4454	0.00765132	0.0206723	3	;cg24133488;cg25783869;cg20823348	0.0989191	chr2	105318274	105319068	0.0382566
cluster_4183	0.00184606	0.0207013	2	;cg07765659;cg11381281	0.098997	chr19	56133368	56133680	0.00923032
cluster_4320	0.00585952	0.0207338	2	;cg27247510;cg05014291	0.0990913	chr2	11780349	11780446	0.0292976
cluster_4827	0.00501408	0.0208526	3	;cg14324800;cg03326606;cg10187713	0.0995978	chr20	49345183	49345687	0.0250704
cluster_1783	0.00679163	0.0209056	2	;cg15975985;cg13617192	0.0996671	chr12	34534210	34534365	0.0339581
cluster_6016	0.00286264	0.0208945	2	;cg24667575;cg11624524	0.0996671	chr5	172097064	172097289	0.0143132
cluster_6418	0.00208184	0.0209039	2	;cg20419110;cg19687985	0.0996671	chr6	43478491	43478500	0.0104092
cluster_3086	0.00491371	0.020932	3	;cg05658922;cg05432034;cg00838081	0.099732	chr16	86743763	86743955	0.0245685
cluster_1727	0.000697329	0.0209514	2	;cg03490200;cg13863204	0.0997629	chr12	8975196	8975198	0.00348665
cluster_3110	0.00442912	0.0210149	3	;cg00787574;cg06922496;cg03474782	0.0998817	chr16	87723313	87723834	0.0221456
cluster_5397	0.00418441	0.021001	3	;cg03810516;cg11164441;cg06677470	0.0998817	chr4	655893	656339	0.020922
cluster_6631	0.00108141	0.0210084	4	;cg27096477;cg01926972;cg03002835;cg27176628	0.0998817	chr6	168476553	168476656	0.00540704
cluster_180	0.00638081	0.0210919	3	;cg17943995;cg09470268;cg00386725	0.100187	chr1	18617630	18617791	0.0319041
cluster_3750	-0.00190142	0.0211359	2	;cg15195495;cg15488009	0.100273	chr19	681420	681445	-0.0095071
cluster_3903	0.00372902	0.0211244	2	;cg27259408;cg04701317	0.100273	chr19	10427154	10427639	0.0186451
cluster_606	0.00224296	0.0211521	2	;cg14178856;cg18189298	0.100289	chr1	223257541	223257618	0.0112148
cluster_1680	0.005792	0.0213231	3	;cg18220087;cg23159250;cg02825240	0.100861	chr11	134783448	134783557	0.02896
cluster_1844	-0.00657059	0.0213377	3	;cg09137135;cg13827287;cg00240007	0.100861	chr12	54730056	54730529	-0.032853
cluster_4014	-0.00755466	0.0213352	2	;cg01405985;cg15509065	0.100861	chr19	36345675	36346314	-0.0377733
cluster_5845	0.00301034	0.0212919	4	;cg04139630;cg17742293;cg12151443;cg24758077	0.100861	chr5	14461092	14461462	0.0150517
cluster_5866	-0.00131145	0.0213318	3	;cg10870055;cg25000938;cg11403368	0.100861	chr5	43484146	43484385	-0.00655723
cluster_1272	0.00277733	0.0213937	2	;cg12088946;cg11831003	0.101064	chr11	5645913	5646029	0.0138866
cluster_5657	0.00745664	0.0214311	2	;cg21594304;cg27493581	0.101179	chr4	175206877	175207506	0.0372832
cluster_5620	0.00195771	0.0214658	2	;cg03916421;cg24362726	0.101282	chr4	130013461	130013618	0.00978853
cluster_3313	0.0021807	0.0214791	2	;cg07604589;cg24720967	0.101283	chr17	30439576	30439689	0.0109035
cluster_4221	0.0032914	0.0215797	3	;cg15558969;cg14451979;cg22952895	0.101695	chr2	748534	748603	0.016457
cluster_3865	0.00531787	0.0215949	2	;cg08344281;cg27485810	0.101706	chr19	6042039	6042257	0.0265894
cluster_5349	0.00139543	0.0216865	5	;cg10914710;cg07231981;cg05653714;cg15029402;cg22607164	0.102013	chr3	184348804	184349562	0.00697712
cluster_6874	-0.00244568	0.0216762	2	;cg16211174;cg19489320	0.102013	chr7	27249651	27249832	-0.0122284
cluster_6833	-0.00231102	0.02177	3	;cg01741041;cg14145074;cg05971148	0.102344	chr7	5567862	5568411	-0.0115551
cluster_2329	0.00576221	0.0218447	2	;cg05616608;cg13096779	0.102545	chr13	114999652	114999742	0.0288111
cluster_2797	-0.00584639	0.0218655	2	;cg02097235;cg01493297	0.102545	chr16	1116799	1116940	-0.0292319
cluster_5191	-0.00182704	0.0218559	3	;cg11118235;cg00318899;cg01542384	0.102545	chr3	50284010	50284305	-0.00913521
cluster_95	-0.0033835	0.0218416	2	;cg09232289;cg16395997	0.102545	chr1	3562654	3562798	-0.0169175
cluster_1583	0.00813385	0.0219718	3	;cg04453624;cg15806780;cg01124546	0.102981	chr11	117515073	117515332	0.0406693
cluster_2137	0.00353501	0.0220516	3	;cg00861695;cg07152812;cg22412649	0.103193	chr13	24736455	24736569	0.017675
cluster_2940	0.00417507	0.0220444	2	;cg20280492;cg05227288	0.103193	chr16	32489820	32489822	0.0208754
cluster_6153	-0.00664286	0.0220569	2	;cg10877524;cg26395285	0.103193	chr6	28480871	28481217	-0.0332143
cluster_1833	-0.0042217	0.0221158	3	;cg14212206;cg13233461;cg06729806	0.103407	chr12	54350153	54350294	-0.0211085
cluster_1651	0.00328339	0.022154	2	;cg20122043;cg23925241	0.103523	chr11	132912205	132912309	0.0164169
cluster_2762	-0.00561644	0.0222068	2	;cg11876012;cg14820573	0.103707	chr16	101686	102121	-0.0280822
cluster_5311	0.00485065	0.0222303	7	;cg11593729;cg19981828;cg17221738;cg01292722;cg21361134;cg17808195;cg06822943	0.103755	chr3	150690251	150690810	0.0242532
cluster_619	0.00175	0.0222495	2	;cg11412256;cg21430666	0.103782	chr1	228612818	228613073	0.00874998
cluster_4530	0.00419424	0.0223046	2	;cg21563471;cg05081953	0.103914	chr2	158184535	158184543	0.0209712
cluster_4713	-0.00498034	0.0223037	2	;cg19710184;cg24870483	0.103914	chr2	242805378	242805437	-0.0249017
cluster_1873	-0.00167424	0.0223725	2	;cg00726782;cg06103029	0.104067	chr12	58299213	58299321	-0.00837117
cluster_3869	0.00197788	0.0223757	2	;cg14042714;cg11295942	0.104067	chr19	6707175	6707296	0.00988938
cluster_5035	0.00474042	0.0223775	6	;cg11201532;cg18452324;cg17066620;cg03737999;cg17809471;cg22406469	0.104067	chr22	37882078	37882970	0.0237021
cluster_4206	0.00766227	0.0224227	3	;cg07160793;cg19710238;cg13170076	0.104214	chr2	382090	382356	0.0383113
cluster_1882	0.00674388	0.0225178	2	;cg15644756;cg10635494	0.104551	chr12	69198743	69199037	0.0337194
cluster_5905	-0.00432017	0.0225219	2	;cg04003582;cg01093696	0.104551	chr5	92936507	92936528	-0.0216009
cluster_4722	-0.00582117	0.0225521	2	;cg06042588;cg10915509	0.104628	chr2	242890300	242890376	-0.0291059
cluster_2273	-0.00131044	0.0225753	2	;cg03808001;cg25810792	0.104674	chr13	112860456	112860507	-0.00655219
cluster_3778	-0.00089711	0.0226437	2	;cg09487101;cg14796563	0.104928	chr19	1287428	1287576	-0.00448555
cluster_7464	0.00606169	0.0226589	2	;cg17500703;cg03151165	0.104936	chr8	41107467	41107543	0.0303084
cluster_4153	-0.00511772	0.0226888	7	;cg03273715;cg15490596;cg02726501;cg00820995;cg10366742;cg08359013;cg13672791	0.105012	chr19	54415702	54416165	-0.0255886
cluster_5817	0.0057707	0.0227347	6	;cg26602469;cg07585899;cg00322623;cg06482220;cg15340191;cg26536999	0.105162	chr5	3822786	3823510	0.0288535
cluster_1539	0.0058973	0.0228942	2	;cg10901805;cg16986720	0.10575	chr11	84634620	84634735	0.0294865
cluster_4770	0.00647999	0.0229028	2	;cg07900024;cg11484348	0.10575	chr20	29896456	29896479	0.0324
cluster_531	0.00444249	0.0228961	2	;cg03393754;cg10785394	0.10575	chr1	178992788	178993006	0.0222125
cluster_3385	0.00865635	0.0229972	3	;cg15800722;cg16674514;cg08363013	0.106123	chr17	42144929	42145230	0.0432817
cluster_2266	0.00629672	0.023022	3	;cg03800844;cg25247122;cg03036024	0.106174	chr13	112652438	112652666	0.0314836
cluster_2712	0.00544467	0.0230385	3	;cg15557906;cg18828966;cg25266621	0.106188	chr15	86284330	86284469	0.0272234
cluster_70	0.00371969	0.0231088	2	;cg07559336;cg25207052	0.106448	chr1	2736680	2736859	0.0185985
cluster_1031	0.00933965	0.0231381	3	;cg04592505;cg13986215;cg18265435	0.10652	chr10	129828720	129828798	0.0466983
cluster_3346	0.00417083	0.0232547	2	;cg15379400;cg27016929	0.10695	chr17	38655492	38655903	0.0208541
cluster_4545	0.00645757	0.0232589	2	;cg16934969;cg27431545	0.10695	chr2	173607848	173607996	0.0322878
cluster_3809	-0.00516737	0.0232772	2	;cg15570293;cg04614290	0.10697	chr19	2327692	2327696	-0.0258369
cluster_3728	0.00867557	0.0232956	2	;cg26670288;cg12495077	0.106992	chr18	77529972	77530773	0.0433778
cluster_3716	0.00383601	0.023313	5	;cg13592565;cg14334245;cg13402195;cg25926189;cg02455203	0.107008	chr18	76782568	76782895	0.0191801
cluster_1281	0.00306021	0.0233326	3	;cg11185456;cg24637308;cg01833234	0.107035	chr11	6592066	6592585	0.0153011
cluster_4121	-0.00149666	0.0235337	3	;cg19309676;cg00711496;cg17417856	0.107894	chr19	50191439	50191637	-0.00748329
cluster_1345	-0.00223026	0.023549	3	;cg13239041;cg10516359;cg00338996	0.107901	chr11	45827695	45828080	-0.0111513
cluster_2312	0.000820468	0.0235642	3	;cg12001496;cg22897413;cg12216419	0.107907	chr13	114220535	114220724	0.00410234
cluster_5786	0.00249031	0.023581	2	;cg11149163;cg08870093	0.10792	chr5	2387826	2388038	0.0124516
cluster_2840	-0.0021446	0.0236357	3	;cg09709592;cg26917551;cg17023419	0.108107	chr16	2580833	2581414	-0.010723
cluster_5571	-0.00189701	0.0237096	2	;cg06059810;cg09990852	0.108381	chr4	71587722	71587726	-0.00948504
cluster_5085	0.00156707	0.0238036	2	;cg27029450;cg22070880	0.108747	chr22	50098074	50098194	0.00783536
cluster_4934	0.00677318	0.0238178	3	;cg01214847;cg18500968;cg25608949	0.108747	chr21	43816086	43816355	0.0338659
cluster_7071	-0.00357932	0.0238421	2	;cg26281621;cg13895834	0.108795	chr7	132262962	132263021	-0.0178966
cluster_5988	-0.00269681	0.0238645	2	;cg00203124;cg26178732	0.108833	chr5	153860358	153860476	-0.013484
cluster_6070	0.00619015	0.0240135	2	;cg15203214;cg11307823	0.109448	chr6	379489	379514	0.0309508
cluster_5848	-0.0082825	0.024079	3	;cg11203538;cg19453893;cg12852139	0.109682	chr5	16794797	16794882	-0.0414125
cluster_7139	0.00764351	0.0241011	5	;cg20058999;cg27610605;cg09237454;cg24111710;cg19365810	0.109719	chr7	152063195	152064079	0.0382175
cluster_6437	0.00491017	0.0241461	3	;cg10492152;cg07376932;cg27168844	0.109859	chr6	52051113	52051317	0.0245508
cluster_3935	-0.00262485	0.0241748	4	;cg18745782;cg10822545;cg26514117;cg24482288	0.109925	chr19	13985408	13985587	-0.0131242
cluster_305	0.00153913	0.024229	5	;cg16117789;cg02266759;cg15390560;cg14822257;cg23839556	0.110108	chr1	53904634	53905233	0.00769567
cluster_2432	0.0067998	0.0242823	2	;cg04556515;cg22829309	0.110285	chr14	93690055	93690264	0.033999
cluster_1896	-0.00596753	0.0243855	2	;cg15988983;cg00219792	0.110689	chr12	83053229	83053315	-0.0298377
cluster_5065	-0.00247072	0.0244176	3	;cg24297365;cg14649272;cg00981267	0.110721	chr22	46402336	46402486	-0.0123536
cluster_6629	0.00337066	0.024421	6	;cg16895216;cg04090349;cg21962025;cg10146514;cg03001276;cg21906947	0.110721	chr6	168426063	168426664	0.0168533
cluster_4573	-0.00126402	0.0244614	3	;cg12260435;cg13265524;cg16091995	0.110839	chr2	202484156	202484320	-0.00632011
cluster_4129	0.00177624	0.0244948	3	;cg14106680;cg02192974;cg11992783	0.110926	chr19	50733985	50734287	0.0088812
cluster_5875	0.00384758	0.0246602	2	;cg05501672;cg07877517	0.11161	chr5	55488226	55488249	0.0192379
cluster_4458	-0.00361179	0.0247125	9	;cg11223196;cg08008105;cg02571972;cg09510339;cg27229823;cg01046703;cg21399079;cg18338460;cg02858997	0.111782	chr2	105857809	105858314	-0.0180589
cluster_6152	0.00353616	0.0248475	5	;cg14389081;cg02793507;cg10822718;cg21582973;cg11168694	0.112327	chr6	28477973	28478432	0.0176808
cluster_6248	-0.00472112	0.024863	2	;cg21832991;cg05331060	0.112332	chr6	31459944	31459999	-0.0236056
cluster_513	0.00839525	0.0248941	5	;cg14278300;cg09032544;cg05799811;cg07786657;cg09554443	0.112391	chr1	167486978	167487762	0.0419762
cluster_639	0.0068627	0.0249051	2	;cg01102193;cg23915701	0.112391	chr1	235053806	235053896	0.0343135
cluster_3072	0.00477576	0.0249415	2	;cg26874282;cg06628109	0.11249	chr16	86274683	86275413	0.0238788
cluster_5868	0.00371754	0.02497	2	;cg11046421;cg04713108	0.112553	chr5	44806923	44807541	0.0185877
cluster_1194	-0.00161967	0.0250108	3	;cg00330825;cg19216994;cg19165216	0.112606	chr11	811545	811661	-0.00809837
cluster_5207	0.00859251	0.0250051	2	;cg27294008;cg18487916	0.112606	chr3	52748359	52748469	0.0429626
cluster_5392	0.00127084	0.0250549	8	;cg01419539;cg07697276;cg26385085;cg22523743;cg05688348;cg09015566;cg06614206;cg12746427	0.11274	chr4	53010	53362	0.00635418
cluster_983	-0.00287945	0.0251156	2	;cg05901193;cg17359942	0.112948	chr10	103541206	103541607	-0.0143972
cluster_6432	0.00655294	0.025133	2	;cg14746032;cg16901727	0.11296	chr6	47221036	47221087	0.0327647
cluster_6391	-0.00443669	0.0251483	2	;cg26183190;cg08073153	0.112964	chr6	33754751	33754833	-0.0221835
cluster_1672	0.00248865	0.0252698	7	;cg24185429;cg06076931;cg05067926;cg16589461;cg08946618;cg17538036;cg05230816	0.113408	chr11	134231621	134232313	0.0124432
cluster_6552	0.00745922	0.0252764	2	;cg23283839;cg26000722	0.113408	chr6	158939381	158939747	0.0372961
cluster_4388	0.00156646	0.0253217	2	;cg15702677;cg06222012	0.113546	chr2	67442559	67442562	0.0078323
cluster_1234	0.00449886	0.0255209	35	;cg11753499;cg13210239;cg17985533;cg15922305;cg25289899;cg09701145;cg25437674;cg17769238;cg04975775;cg15886040;cg10154633;cg26469586;cg24409677;cg16303279;cg02694715;cg11735853;cg01977486;cg25838645;cg13581483;cg04088212;cg01539474;cg18362496;cg24605090;cg04817190;cg06749854;cg24510613;cg16675558;cg03996735;cg18104242;cg27300742;cg25281616;cg01895612;cg23476401;cg00237904;cg06765785	0.114373	chr11	2019079	2020391	0.0224943
cluster_1524	0.00513254	0.0255714	3	;cg02313829;cg00388897;cg02993825	0.114533	chr11	75136574	75136839	0.0256627
cluster_6243	-0.00453028	0.0256988	2	;cg01064373;cg18511546	0.115038	chr6	31238245	31238388	-0.0226514
cluster_2930	-0.00370239	0.0257395	2	;cg00283876;cg05386903	0.115154	chr16	30906273	30906810	-0.0185119
cluster_463	0.00183324	0.0258857	5	;cg22377142;cg21786334;cg20963814;cg06794398;cg00713925	0.115741	chr1	156265275	156265511	0.00916619
cluster_4208	0.00240569	0.0259097	2	;cg07196462;cg24344414	0.115782	chr2	391060	391183	0.0120285
cluster_5764	-0.00610781	0.0260223	6	;cg08759309;cg12954755;cg20707230;cg00327669;cg02699436;cg02350090	0.116218	chr5	1950271	1951736	-0.0305391
cluster_6197	0.0023269	0.0260451	3	;cg11556489;cg00206463;cg12600843	0.116253	chr6	30178724	30179881	0.0116345
cluster_5254	-0.00400261	0.0260933	4	;cg00097432;cg22367727;cg10995873;cg25109663	0.11635	chr3	114102565	114102785	-0.020013
cluster_770	0.00493124	0.0260969	3	;cg12146741;cg07403188;cg06190044	0.11635	chr10	3365253	3365315	0.0246562
cluster_5425	0.00263866	0.0262036	6	;cg10874251;cg17061595;cg06593565;cg21793579;cg05352250;cg17550744	0.116759	chr4	1245021	1245691	0.0131933
cluster_1376	0.00606678	0.0262247	2	;cg12485926;cg00849025	0.116786	chr11	58170303	58170461	0.0303339
cluster_7556	0.00639324	0.0262646	2	;cg09529093;cg23248351	0.116897	chr8	108511621	108511700	0.0319662
cluster_518	0.00285394	0.0263066	2	;cg14287742;cg24407065	0.117017	chr1	169335773	169335802	0.0142697
cluster_6653	0.00465027	0.026344	2	;cg04057488;cg05651862	0.117116	chr6	168920227	168920237	0.0232514
cluster_3540	-0.00509514	0.0264348	4	;cg13475704;cg00483030;cg06976025;cg19715771	0.117205	chr17	77810269	77810912	-0.0254757
cluster_4189	0.00445196	0.0263972	2	;cg01424997;cg03770907	0.117205	chr19	56443419	56443824	0.0222598
cluster_4201	0.00274949	0.0264167	6	;cg25345422;cg01531058;cg12229764;cg21618549;cg11426899;cg18521841	0.117205	chr19	59067160	59067560	0.0137474
cluster_4336	-0.00577439	0.0264505	2	;cg08316074;cg00277048	0.117205	chr2	25472665	25472875	-0.028872
cluster_529	0.00314465	0.0264544	2	;cg25104727;cg18865685	0.117205	chr1	177001793	177001903	0.0157232
cluster_6475	0.00116362	0.0264535	2	;cg12927641;cg01475377	0.117205	chr6	109611667	109611718	0.00581811
cluster_4469	0.00252821	0.0264939	3	;cg08775629;cg06410510;cg17277248	0.117313	chr2	107457756	107458180	0.0126411
cluster_1439	-0.00163716	0.0265275	2	;cg23463310;cg07238066	0.117395	chr11	65188784	65188862	-0.00818582
cluster_3309	-0.00279679	0.0266046	2	;cg11404795;cg03390207	0.117402	chr17	27948506	27948752	-0.0139839
cluster_6635	0.00601716	0.0265919	3	;cg14330460;cg14972139;cg06515328	0.117402	chr6	168559427	168559503	0.0300858
cluster_6677	0.00411656	0.0265489	9	;cg17993148;cg00859145;cg07014126;cg20286347;cg17692702;cg26687406;cg08469509;cg10672343;cg05007697	0.117402	chr6	169717551	169718132	0.0205828
cluster_6935	0.00989175	0.0266018	2	;cg15890852;cg24495177	0.117402	chr7	64362320	64362326	0.0494588
cluster_7440	0.00449018	0.0265809	2	;cg16896031;cg10207787	0.117402	chr8	26148105	26148195	0.0224509
cluster_239	-0.00312576	0.0267261	5	;cg10325497;cg17223520;cg20239639;cg10250177;cg00625963	0.117871	chr1	32739049	32740034	-0.0156288
cluster_963	-0.00531408	0.0267499	4	;cg06569542;cg26164234;cg00922825;cg19478105	0.117909	chr10	98946673	98946943	-0.0265704
cluster_6184	-0.00378969	0.0268154	4	;cg08397993;cg12854611;cg09316544;cg04689016	0.11813	chr6	29981250	29981469	-0.0189484
cluster_1982	0.00700286	0.0269271	2	;cg26656658;cg12121075	0.118385	chr12	121615078	121615201	0.0350143
cluster_2058	0.00175381	0.0269348	5	;cg02811368;cg23742930;cg21658267;cg02758964;cg08425508	0.118385	chr12	131402564	131403068	0.00876906
cluster_3444	0.0046407	0.0269455	2	;cg19810715;cg04486382	0.118385	chr17	55483844	55483894	0.0232035
cluster_3926	0.00527687	0.0269447	2	;cg00425217;cg11796565	0.118385	chr19	13205470	13205681	0.0263843
cluster_5774	0.00308827	0.0269492	3	;cg26109981;cg08846459;cg08496086	0.118385	chr5	2175329	2176142	0.0154413
cluster_4988	-0.00408755	0.0270032	2	;cg07685736;cg00280270	0.118555	chr22	21320014	21320131	-0.0204377
cluster_1785	0.00853776	0.027211	4	;cg12068088;cg27019122;cg22579351;cg00867329	0.119255	chr12	34538734	34539773	0.0426888
cluster_4766	0.00432902	0.0272001	5	;cg26450106;cg27526549;cg11804789;cg26306437;cg09971811	0.119255	chr20	24929607	24930099	0.0216451
cluster_4975	-0.00363338	0.0272394	2	;cg02512596;cg15274684	0.119255	chr21	48054563	48054897	-0.0181669
cluster_6534	0.0108494	0.0272322	2	;cg01534766;cg09909523	0.119255	chr6	154727654	154727665	0.0542468
cluster_7731	0.00806129	0.0271838	3	;cg13899420;cg00629585;cg01909921	0.119255	chr9	135853978	135854246	0.0403064
cluster_2218	0.00938359	0.0273648	2	;cg09259797;cg00390259	0.119736	chr13	106650225	106650270	0.046918
cluster_4741	-0.00285242	0.0274308	3	;cg05205351;cg11389889;cg20063640	0.119823	chr20	2634775	2635105	-0.0142621
cluster_5021	-0.00526287	0.027423	2	;cg15823100;cg27454842	0.119823	chr22	32027580	32027588	-0.0263144
cluster_6882	0.00470099	0.0274058	2	;cg19588408;cg19559984	0.119823	chr7	28848902	28848933	0.0235049
cluster_4063	-0.00332451	0.0274801	3	;cg19154438;cg24083746;cg20444256	0.119971	chr19	45825730	45826341	-0.0166226
cluster_2867	0.00547556	0.0275786	4	;cg09508665;cg07568233;cg00480381;cg27623406	0.120333	chr16	7382187	7382864	0.0273778
cluster_2601	-0.00456632	0.0276101	4	;cg04426109;cg23412820;cg00090521;cg02814552	0.120403	chr15	27959473	27960031	-0.0228316
cluster_1473	0.00673733	0.0276307	5	;cg19262315;cg10103635;cg14647190;cg09399878;cg18734472	0.120425	chr11	67325980	67326225	0.0336866
cluster_5145	0.0064369	0.0277575	2	;cg00700241;cg00207794	0.120863	chr3	24161152	24161207	0.0321845
cluster_7704	0.0067826	0.0277622	2	;cg02489377;cg19998432	0.120863	chr9	125391390	125391618	0.033913
cluster_2252	0.00570813	0.0278723	2	;cg08015388;cg16551349	0.121274	chr13	112049705	112049762	0.0285407
cluster_2337	0.00256753	0.0279513	2	;cg06908401;cg09803574	0.121414	chr14	21167897	21167998	0.0128377
cluster_5533	0.00197875	0.027939	9	;cg10307548;cg08180187;cg23639734;cg03063309;cg03577139;cg11372436;cg16216407;cg25449950;cg21411366	0.121414	chr4	24795830	24797176	0.00989373
cluster_835	0.00244763	0.0279432	4	;cg05719612;cg07731871;cg03103919;cg15169374	0.121414	chr10	18629545	18629677	0.0122381
cluster_1887	0.00376784	0.0279844	2	;cg27086763;cg16431864	0.12149	chr12	74686411	74686430	0.0188392
cluster_1427	0.00378459	0.0280385	6	;cg12882392;cg01822289;cg01748193;cg09337943;cg09035529;cg25165501	0.121648	chr11	64335229	64335895	0.018923
cluster_3040	0.00836626	0.0280522	2	;cg03279631;cg26912105	0.121648	chr16	84553297	84553585	0.0418313
cluster_3071	0.00778594	0.028142	2	;cg26880399;cg27644869	0.12197	chr16	86233682	86233935	0.0389297
cluster_3749	-0.00116951	0.0283591	7	;cg23260026;cg16825133;cg05304405;cg24341615;cg22619412;cg17710576;cg10503234	0.122842	chr19	675390	676739	-0.00584754
cluster_5727	0.00985472	0.0283962	4	;cg11833938;cg05641123;cg19741148;cg12947079	0.122888	chr5	555251	556291	0.0492736
cluster_7530	0.00637963	0.0284013	3	;cg18222509;cg17116969;cg25520872	0.122888	chr8	81599484	81599569	0.0318981
cluster_1069	0.00848599	0.0285739	3	;cg26403151;cg00436209;cg00904852	0.123554	chr10	132001268	132001604	0.04243
cluster_3777	0.00318481	0.0285871	3	;cg06547984;cg03256597;cg00832567	0.123554	chr19	1280841	1281113	0.0159241
cluster_5344	0.00106814	0.0286374	2	;cg09618015;cg01026256	0.123688	chr3	183959073	183959088	0.00534069
cluster_839	0.00185159	0.02865	2	;cg07171687;cg17277615	0.123688	chr10	22843607	22843847	0.00925794
cluster_3281	0.00659612	0.0287721	2	;cg02870485;cg12000333	0.124147	chr17	14891458	14891737	0.0329806
cluster_1190	0.00690391	0.0289018	2	;cg20435594;cg10035825	0.124584	chr11	733141	733284	0.0345196
cluster_7055	-0.000544994	0.0289055	2	;cg22319267;cg12012319	0.124584	chr7	126675358	126675528	-0.00272497
cluster_2979	-0.00248005	0.0290176	2	;cg03029127;cg01656750	0.124926	chr16	57770913	57771195	-0.0124002
cluster_3293	0.00548823	0.0290185	2	;cg19360316;cg06582708	0.124926	chr17	21029189	21029295	0.0274412
cluster_4627	0.00564517	0.0290331	3	;cg27273141;cg10021633;cg14330516	0.124926	chr2	235701285	235701380	0.0282258
cluster_5534	0.00378457	0.0290781	2	;cg22387323;cg17173896	0.12505	chr4	24975717	24975754	0.0189229
cluster_2671	0.00134586	0.0291531	2	;cg06029792;cg03760457	0.125236	chr15	70326224	70326230	0.00672932
cluster_5982	0.00324397	0.0291536	3	;cg08700194;cg15817464;cg10501621	0.125236	chr5	150227524	150227845	0.0162198
cluster_928	-0.00439061	0.0292871	2	;cg00357888;cg08514558	0.12574	chr10	81106390	81106712	-0.0219531
cluster_1378	0.00486718	0.0293167	3	;cg20654468;cg02044895;cg23641267	0.125798	chr11	58342997	58343791	0.0243359
cluster_4728	-0.0111715	0.0293551	10	;cg17181966;cg14912375;cg08826919;cg09663145;cg20043244;cg06886827;cg22243628;cg01879591;cg21673812;cg02998427	0.125838	chr2	242952828	242955553	-0.0558576
cluster_6903	-0.000751939	0.0293585	9	;cg15972949;cg14549774;cg18412613;cg08802696;cg16467465;cg24077412;cg08335245;cg16030538;cg11609344	0.125838	chr7	44240380	44240862	-0.00375969
cluster_1322	0.00702808	0.0294164	3	;cg19338197;cg10803309;cg16372156	0.125844	chr11	33317015	33317093	0.0351404
cluster_1428	0.00992184	0.0294149	4	;cg23182880;cg10905012;cg04686778;cg23389215	0.125844	chr11	64374653	64375765	0.0496092
cluster_5802	0.00795295	0.0294245	2	;cg04243827;cg11230940	0.125844	chr5	3103718	3103774	0.0397648
cluster_6576	0.0038303	0.0294245	3	;cg01298882;cg03715057;cg17068760	0.125844	chr6	164009657	164009896	0.0191515
cluster_2433	-0.00171064	0.0294812	3	;cg24701694;cg03039519;cg24044426	0.126014	chr14	93699066	93699254	-0.00855319
cluster_5807	0.00203167	0.0294967	2	;cg11006960;cg19598479	0.126014	chr5	3180918	3180947	0.0101584
cluster_1023	-0.00378203	0.0295941	2	;cg17784897;cg04512786	0.126291	chr10	125652323	125652421	-0.0189101
cluster_7036	0.00835708	0.0295911	6	;cg14427668;cg00423035;cg18527241;cg05803296;cg08645907;cg14989988	0.126291	chr7	105319437	105319819	0.0417854
cluster_172	-0.00292635	0.0296796	2	;cg04875062;cg04236263	0.126586	chr1	17305562	17305798	-0.0146317
cluster_2425	-0.0032123	0.0297882	3	;cg05168764;cg21049809;cg06304190	0.12691	chr14	91283338	91283606	-0.0160615
cluster_4355	-0.00329247	0.0297856	2	;cg09467607;cg01206211	0.12691	chr2	36825704	36825736	-0.0164623
cluster_2897	0.00162409	0.0298066	4	;cg06686156;cg04428453;cg05300045;cg10938486	0.126919	chr16	20420222	20420716	0.00812045
cluster_4560	-0.00282322	0.0298235	3	;cg09211763;cg22774472;cg10765212	0.126922	chr2	190044504	190044638	-0.0141161
cluster_3366	-0.0027858	0.0299304	3	;cg27249422;cg21043572;cg16762195	0.127307	chr17	40264678	40264815	-0.013929
cluster_6281	-0.0021459	0.0299508	10	;cg19677203;cg22847691;cg00929855;cg12643366;cg15174834;cg12883479;cg10598353;cg13413286;cg17494781;cg18466674	0.127324	chr6	31783322	31783545	-0.0107295
cluster_2959	0.0052813	0.0299986	3	;cg04773333;cg02288819;cg09894631	0.127457	chr16	54542167	54542303	0.0264065
cluster_5115	0.00126666	0.0301102	3	;cg04855494;cg20517764;cg19628771	0.127792	chr3	9027277	9027576	0.0063333
cluster_6835	0.000965215	0.0301032	2	;cg13621882;cg20407483	0.127792	chr7	5647885	5647920	0.00482608
cluster_7555	0.00516748	0.0301347	6	;cg11745019;cg03245734;cg09396217;cg18031596;cg27616227;cg02536838	0.127826	chr8	108509756	108510343	0.0258374
cluster_4782	-0.00165991	0.030179	3	;cg14263969;cg20520365;cg23067959	0.127944	chr20	32250035	32250111	-0.00829953
cluster_2235	0.00227725	0.0302069	2	;cg22051925;cg24283836	0.127971	chr13	111061133	111061780	0.0113862
cluster_4916	0.00655648	0.0302183	2	;cg09200260;cg21172011	0.127971	chr21	36577539	36577638	0.0327824
cluster_4017	-0.00316266	0.0302598	2	;cg00819362;cg02878461	0.128007	chr19	36524208	36524454	-0.0158133
cluster_5387	-0.0069509	0.0302545	3	;cg22239952;cg14676518;cg11340830	0.128007	chr3	196758083	196758146	-0.0347545
cluster_2101	0.00320347	0.030346	3	;cg08085917;cg06295899;cg06696911	0.128237	chr12	133147010	133147957	0.0160173
cluster_2396	0.00424478	0.0303472	7	;cg22922761;cg04737758;cg13802772;cg23005481;cg15436129;cg01213573;cg13244432	0.128237	chr14	74823886	74824804	0.0212239
cluster_3460	0.00297532	0.0303908	2	;cg17050097;cg22796355	0.128351	chr17	60783168	60783200	0.0148766
cluster_1584	0.000822442	0.0304716	3	;cg08477528;cg09781932;cg01877524	0.128463	chr11	117651217	117651359	0.00411221
cluster_1816	-0.00196405	0.0304785	2	;cg04963575;cg21884796	0.128463	chr12	51740751	51741144	-0.00982025
cluster_2822	0.0051748	0.0304834	2	;cg08609037;cg05772935	0.128463	chr16	1789700	1790400	0.025874
cluster_4694	0.00234588	0.0304777	3	;cg05116145;cg17500202;cg01662942	0.128463	chr2	241721922	241722113	0.0117294
cluster_5086	0.00615315	0.0305012	3	;cg07653901;cg15880211;cg22109623	0.128469	chr22	50250238	50250816	0.0307657
cluster_3213	0.00141365	0.0305716	2	;cg18083305;cg09867669	0.128626	chr17	2203289	2203333	0.00706824
cluster_6350	-0.00163072	0.0305659	3	;cg02286081;cg26350754;cg12939283	0.128626	chr6	33043841	33044012	-0.00815359
cluster_2844	-0.00617057	0.0306531	4	;cg19328294;cg05895034;cg09745688;cg05490519	0.128899	chr16	2908554	2908934	-0.0308529
cluster_212	0.00150568	0.0306837	2	;cg05656688;cg03769939	0.128958	chr1	25254088	25254129	0.0075284
cluster_2955	0.00874928	0.0307989	3	;cg02227036;cg01986767;cg05922453	0.129372	chr16	50425329	50425414	0.0437464
cluster_1197	-0.00555183	0.0308481	3	;cg02563906;cg12669354;cg22009923	0.129509	chr11	831375	832065	-0.0277592
cluster_2061	0.000997235	0.0310465	5	;cg13842421;cg15773261;cg24947371;cg24091819;cg06820006	0.130271	chr12	131488414	131488926	0.00498617
cluster_3070	0.00700678	0.0310834	6	;cg27299647;cg07989221;cg04053417;cg00422461;cg07282058;cg26827987	0.130351	chr16	86231823	86232457	0.0350339
cluster_3304	-0.00133119	0.031099	8	;cg15036326;cg02650512;cg17408380;cg14173815;cg20927567;cg16257607;cg11938646;cg00639656	0.130351	chr17	27048708	27050360	-0.00665596
cluster_4892	0.00417747	0.0311637	11	;cg23856293;cg15698171;cg21367256;cg12828073;cg16772207;cg10071275;cg06235575;cg02866152;cg25457884;cg01555764;cg03514215	0.130371	chr20	62795341	62796417	0.0208873
cluster_5294	-0.00274483	0.0311447	2	;cg24851181;cg11930722	0.130371	chr3	138668187	138668349	-0.0137242
cluster_6806	0.00685346	0.0311605	2	;cg06851215;cg05455729	0.130371	chr7	3338498	3338723	0.0342673
cluster_6985	0.00698311	0.0311877	3	;cg02976575;cg17469969;cg02056893	0.130371	chr7	97835841	97836563	0.0349155
cluster_7666	-0.00335811	0.0311849	2	;cg21040069;cg01115058	0.130371	chr8	145732410	145733190	-0.0167906
cluster_5001	0.00103289	0.0312146	4	;cg05278256;cg24035545;cg03729889;cg22996718	0.130385	chr22	26137980	26138213	0.00516446
cluster_6583	0.0132671	0.0312247	6	;cg14612870;cg20535254;cg11009001;cg03715204;cg25325209;cg21174426	0.130385	chr6	165714794	165715757	0.0663357
cluster_5104	0.0109205	0.0312431	4	;cg21613099;cg08144588;cg13916117;cg17664269	0.130392	chr3	3080197	3080621	0.0546024
cluster_4786	0.00454298	0.031264	2	;cg03864128;cg03355213	0.130409	chr20	32398023	32398230	0.0227149
cluster_3490	-0.00206579	0.0313031	2	;cg10644544;cg06407111	0.130502	chr17	73872584	73872650	-0.0103289
cluster_3881	-0.00444064	0.0313507	3	;cg06555246;cg19458602;cg10709671	0.130581	chr19	7991945	7992115	-0.0222032
cluster_5102	0.00681872	0.0313556	4	;cg15013177;cg07664856;cg01720337;cg05209917	0.130581	chr3	1134366	1134730	0.0340936
cluster_5453	-0.00340718	0.0314201	3	;cg26836026;cg07679203;cg24156903	0.130735	chr4	1993350	1993409	-0.0170359
cluster_5969	0.00145744	0.0314261	2	;cg15824323;cg01553231	0.130735	chr5	141072814	141072866	0.00728718
cluster_675	0.00435151	0.0314644	5	;cg24640577;cg06826710;cg23255020;cg06790053;cg08906442	0.130824	chr1	246939216	246939499	0.0217576
cluster_7130	0.00343581	0.0314931	2	;cg21639188;cg02217041	0.130873	chr7	151037527	151037549	0.017179
cluster_2730	0.00293838	0.0315405	2	;cg10403171;cg07021696	0.131	chr15	91500781	91500814	0.0146919
cluster_1588	-0.00329499	0.0316125	2	;cg26661481;cg01697865	0.131183	chr11	117855870	117856007	-0.016475
cluster_3971	-0.00229466	0.0316183	2	;cg08674238;cg21757127	0.131183	chr19	18525442	18525886	-0.0114733
cluster_3675	0.00539273	0.0316796	2	;cg21718735;cg11645306	0.131238	chr18	46473573	46474064	0.0269636
cluster_4021	-0.00282747	0.0316629	2	;cg07876733;cg18496289	0.131238	chr19	38909239	38909309	-0.0141373
cluster_6346	0.00592616	0.0316822	26	;cg14490686;cg02389091;cg27193345;cg14686676;cg06954660;cg23933164;cg05281796;cg07173283;cg14630099;cg00067032;cg02115397;cg12890605;cg10620866;cg18477188;cg16673446;cg24696151;cg18307545;cg14144933;cg07294785;cg25061610;cg17777731;cg13336690;cg23220637;cg03780648;cg27213800;cg15630950	0.131238	chr6	32975145	32976897	0.0296308
cluster_5942	-0.00322311	0.0317477	2	;cg26393379;cg04002608	0.131435	chr5	134913397	134913559	-0.0161156
cluster_7277	-0.0045383	0.0317635	3	;cg11055991;cg10620881;cg11128956	0.131435	chr7	158280410	158280771	-0.0226915
cluster_1565	0.00335187	0.0318279	2	;cg11304234;cg26534425	0.131631	chr11	112034801	112034925	0.0167593
cluster_373	0.00236667	0.0318826	10	;cg26678187;cg21264443;cg02626991;cg00794813;cg12643226;cg00967809;cg13845149;cg04237618;cg12647496;cg04208291	0.131717	chr1	115828679	115829893	0.0118334
cluster_6134	0.00640881	0.0318783	2	;cg18213495;cg15414930	0.131717	chr6	17985408	17985564	0.032044
cluster_6272	0.00353924	0.0322098	13	;cg16730737;cg04658027;cg09887589;cg12457415;cg13622821;cg25588725;cg17069739;cg23425079;cg04627871;cg24208375;cg14138132;cg08985336;cg00579105	0.132998	chr6	31702632	31704587	0.0176962
cluster_5924	0.000673	0.0322457	2	;cg12363746;cg22560637	0.133076	chr5	121187445	121187540	0.003365
cluster_5653	0.00761204	0.0323644	7	;cg14879690;cg23067782;cg06113665;cg12769732;cg16090375;cg04156650;cg13870275	0.133495	chr4	170912660	170914373	0.0380602
cluster_1834	-0.00186781	0.0325109	2	;cg13615998;cg20402783	0.134017	chr12	54380956	54381013	-0.00933904
cluster_1995	0.00389549	0.0325563	3	;cg14644204;cg01816936;cg08176694	0.134017	chr12	123518833	123519157	0.0194774
cluster_5488	0.0037915	0.0325298	4	;cg02853152;cg10773016;cg23804620;cg22077313	0.134017	chr4	6690702	6691093	0.0189575
cluster_6678	0.00229346	0.0325601	2	;cg16755251;cg11583041	0.134017	chr6	169740686	169740781	0.0114673
cluster_4576	0.00425968	0.0326777	2	;cg13300085;cg06672922	0.13443	chr2	204190630	204190887	0.0212984
cluster_2455	0.00280284	0.0327356	2	;cg06906435;cg24169915	0.134597	chr14	99177777	99177987	0.0140142
cluster_2906	-0.00533357	0.0327692	2	;cg01062539;cg21745164	0.134664	chr16	23765258	23765304	-0.0266679
cluster_4309	0.00329793	0.0328038	2	;cg22707563;cg19361181	0.134735	chr2	10615905	10616043	0.0164897
cluster_7598	0.0131207	0.0328265	4	;cg26135849;cg26308012;cg06565641;cg11256152	0.134757	chr8	141359539	141359786	0.0656037
cluster_5952	0.00388002	0.03285	4	;cg05487895;cg15022039;cg13575217;cg00187557	0.134782	chr5	139080952	139081136	0.0194001
cluster_3735	0.00262251	0.0329026	3	;cg12092346;cg05491587;cg08155312	0.134856	chr18	77659572	77659949	0.0131126
cluster_809	0.000460233	0.0328992	3	;cg14182041;cg09076299;cg22782712	0.134856	chr10	9919856	9920178	0.00230117
cluster_1155	0.00407321	0.0330338	2	;cg24424217;cg07219844	0.135322	chr10	135123421	135123764	0.020366
cluster_1822	0.00079227	0.0330924	2	;cg27109650;cg25351353	0.135341	chr12	52473422	52473451	0.00396135
cluster_4195	0.0102454	0.0331082	4	;cg27002247;cg23937382;cg07557707;cg01442953	0.135341	chr19	58549241	58549906	0.0512271
cluster_5341	-0.00125129	0.0330861	3	;cg14141843;cg20280182;cg12805087	0.135341	chr3	183889395	183889898	-0.00625645
cluster_7719	0.00488644	0.0330814	2	;cg01987962;cg07118811	0.135341	chr9	132081735	132082186	0.0244322
cluster_7149	-0.00562887	0.0331349	2	;cg01803724;cg05056901	0.135379	chr7	155202011	155202242	-0.0281443
cluster_1083	0.00158886	0.0332159	2	;cg23484230;cg11065467	0.135472	chr10	133218314	133218425	0.00794431
cluster_5107	0.00432623	0.0332012	2	;cg20438207;cg27570309	0.135472	chr3	3886242	3886273	0.0216312
cluster_7021	0.00193433	0.0332191	3	;cg14823389;cg22114489;cg14398883	0.135472	chr7	101398152	101398184	0.00967163
cluster_7720	-0.00108887	0.0332272	2	;cg00118808;cg13693256	0.135472	chr9	132097931	132098311	-0.00544435
cluster_3587	-0.00087324	0.033337	4	;cg18050634;cg21284015;cg24550880;cg04665204	0.135848	chr17	79420145	79420424	-0.0043662
cluster_6283	-0.00352435	0.0334106	4	;cg17354785;cg19860840;cg06804823;cg09782889	0.136077	chr6	31798069	31798731	-0.0176218
cluster_1028	-0.00282133	0.0334773	10	;cg11254426;cg20688340;cg07954108;cg24307114;cg26907302;cg12854248;cg25319933;cg24383498;cg12533479;cg04358037	0.136237	chr10	127464165	127465013	-0.0141066
cluster_5027	0.00256749	0.0334851	2	;cg27436324;cg20705882	0.136237	chr22	35694370	35695066	0.0128374
cluster_7059	-0.00161416	0.0335038	2	;cg07046546;cg11461236	0.136242	chr7	128550967	128551065	-0.00807082
cluster_1633	0.00204807	0.0335745	2	;cg11985341;cg27223646	0.136458	chr11	129722477	129722512	0.0102403
cluster_3081	-0.003106	0.0336867	2	;cg04760348;cg08391745	0.136842	chr16	86608910	86609136	-0.01553
cluster_459	-0.00393957	0.0338598	2	;cg16402893;cg02834871	0.137402	chr1	155226099	155226127	-0.0196979
cluster_6632	0.00522971	0.033856	3	;cg18018913;cg05301124;cg04213854	0.137402	chr6	168517728	168517792	0.0261486
cluster_3340	-0.0032335	0.0338902	4	;cg01692252;cg07967228;cg17355719;cg03684977	0.137453	chr17	37893005	37893803	-0.0161675
cluster_255	0.00274607	0.0339807	2	;cg08909156;cg19822229	0.137749	chr1	36616028	36616030	0.0137303
cluster_6649	0.0051232	0.0340021	6	;cg20421940;cg21101759;cg01825355;cg26311420;cg19517108;cg09877301	0.137763	chr6	168811930	168812737	0.025616
cluster_238	-0.0031108	0.0340814	3	;cg16985778;cg14167389;cg01627483	0.137941	chr1	32708234	32708341	-0.015554
cluster_6009	0.00324173	0.0340673	6	;cg23354510;cg12360935;cg00191458;cg22568403;cg04719574;cg26429629	0.137941	chr5	169757430	169758391	0.0162086
cluster_3295	-0.00360199	0.034154	2	;cg02428753;cg10715460	0.138097	chr17	21278628	21278879	-0.0180099
cluster_3454	-0.00252545	0.0341555	3	;cg04127232;cg25577130;cg21468939	0.138097	chr17	58226085	58226730	-0.0126272
cluster_971	-0.00602911	0.0342474	3	;cg17589590;cg09073539;cg07214490	0.138397	chr10	102510356	102510568	-0.0301455
cluster_4122	-0.00172366	0.034476	2	;cg19824388;cg21205305	0.139248	chr19	50192542	50192625	-0.0086183
cluster_4015	-0.00168165	0.0345546	3	;cg16577647;cg16001418;cg06748966	0.139493	chr19	36393064	36393344	-0.00840824
cluster_5971	0.00639652	0.0345751	3	;cg07366082;cg00514353;cg10874992	0.139503	chr5	141233463	141233893	0.0319826
cluster_852	-0.00401541	0.034628	4	;cg06143290;cg19025193;cg03584094;cg23218877	0.139644	chr10	35535785	35536010	-0.0200771
cluster_3960	0.00378334	0.0347062	9	;cg16705086;cg06189133;cg25775386;cg13504318;cg23268197;cg01413516;cg15104526;cg24292351;cg10174482	0.139742	chr19	17931932	17932369	0.0189167
cluster_4779	-0.00121421	0.0346919	2	;cg09576649;cg13356474	0.139742	chr20	31044055	31044085	-0.00607105
cluster_4955	0.00339853	0.0346974	2	;cg25937451;cg14363932	0.139742	chr21	46001680	46001928	0.0169926
cluster_1445	0.00212747	0.0347268	2	;cg01180479;cg19044229	0.139752	chr11	65374833	65374955	0.0106373
cluster_4903	0.00115088	0.0348225	2	;cg09892262;cg16692258	0.140065	chr21	31655654	31655822	0.0057544
cluster_7622	0.00673481	0.0348603	2	;cg15278058;cg24377133	0.140144	chr8	144170272	144170375	0.033674
cluster_759	0.00579069	0.0349923	7	;cg26693553;cg07418124;cg14006650;cg25707945;cg08811336;cg24260931;cg13791224	0.140603	chr10	3147056	3148613	0.0289534
cluster_3763	0.00356082	0.0350687	2	;cg26545040;cg08553857	0.140837	chr19	994110	994362	0.0178041
cluster_4196	0.00393972	0.0351406	3	;cg19603744;cg26282792;cg25648436	0.141052	chr19	58554401	58554527	0.0196986
cluster_1271	0.00496404	0.0352045	4	;cg04054951;cg08010020;cg06879560;cg14486463	0.141185	chr11	5601210	5602027	0.0248202
cluster_4135	-0.00422142	0.03521	2	;cg18117347;cg27351813	0.141185	chr19	51196754	51197056	-0.0211071
cluster_3875	-0.00350439	0.0353492	2	;cg13565891;cg00932612	0.141379	chr19	7676731	7676786	-0.017522
cluster_5490	0.00672082	0.03533	4	;cg19491420;cg10317778;cg15885274;cg05012661	0.141379	chr4	6890915	6891264	0.0336041
cluster_5732	0.00148745	0.0353447	2	;cg12464631;cg00578511	0.141379	chr5	758136	758260	0.00743727
cluster_7	-0.00404169	0.0352967	4	;cg16968662;cg07696918;cg04359978;cg07236207	0.141379	chr1	897308	897949	-0.0202085
cluster_7648	-0.00453799	0.0352884	2	;cg05320382;cg08718031	0.141379	chr8	145017053	145017243	-0.0226899
cluster_3480	-0.00158184	0.0353817	2	;cg26307451;cg11853963	0.141436	chr17	72890209	72890518	-0.00790921
cluster_3327	-0.00231002	0.0354619	3	;cg19051802;cg27112993;cg08100284	0.141518	chr17	35242756	35242990	-0.0115501
cluster_4435	0.00106995	0.0354748	3	;cg25800500;cg07490070;cg05501761	0.141518	chr2	97505275	97505599	0.00534975
cluster_5050	0.000343749	0.0354462	3	;cg04809988;cg03806693;cg13695892	0.141518	chr22	41940355	41940480	0.00171875
cluster_6034	0.00683884	0.0354752	2	;cg15366301;cg16268165	0.141518	chr5	176274004	176274344	0.0341942
cluster_1448	-0.00435386	0.0355962	2	;cg04338129;cg08079806	0.141928	chr11	65635391	65635512	-0.0217693
cluster_1580	0.0051157	0.0358801	3	;cg09136129;cg18283361;cg01129637	0.142935	chr11	116692084	116692359	0.0255785
cluster_3307	-0.00422608	0.0358854	6	;cg23047236;cg06144905;cg02463253;cg00016913;cg22968401;cg17751776	0.142935	chr17	27369447	27370117	-0.0211304
cluster_4877	0.00460074	0.0359448	9	;cg19433891;cg06078990;cg17584970;cg18496317;cg19131103;cg22448930;cg07649744;cg15402619;cg06295590	0.143098	chr20	62205530	62205981	0.0230037
cluster_890	0.00320644	0.0359949	2	;cg25403283;cg01316378	0.143224	chr10	63629487	63629580	0.0160322
cluster_296	0.0063707	0.0360842	6	;cg13844820;cg25217583;cg08538032;cg26227005;cg08106706;cg18242139	0.143506	chr1	50574156	50574837	0.0318535
cluster_4604	-0.00197217	0.0361904	4	;cg25313930;cg24516901;cg01244015;cg01833675	0.143855	chr2	225266783	225266876	-0.00986085
cluster_3514	-0.00188427	0.0363039	6	;cg00447208;cg08470991;cg01246266;cg03190661;cg20943461;cg19056418	0.144192	chr17	76126301	76127217	-0.00942133
cluster_5514	-0.0011003	0.0363124	2	;cg06346388;cg18629151	0.144192	chr4	13539513	13539581	-0.0055015
cluster_6380	0.00543607	0.036384	7	;cg02652579;cg25767433;cg01320573;cg18352916;cg05413918;cg05051142;cg12837744	0.144329	chr6	33386967	33388083	0.0271803
cluster_7685	0.0111556	0.0363669	2	;cg24052851;cg14460558	0.144329	chr9	90795355	90795554	0.055778
cluster_7284	-0.000817079	0.0364075	3	;cg13366601;cg07447999;cg09902803	0.144348	chr7	158601007	158601059	-0.00408539
cluster_5151	0.00293925	0.0364611	3	;cg15235805;cg21653365;cg24172167	0.144487	chr3	32941716	32941797	0.0146963
cluster_2823	-0.0023135	0.0365251	2	;cg00422714;cg12384802	0.144667	chr16	1814418	1814481	-0.0115675
cluster_1025	0.00343479	0.0366788	3	;cg17119919;cg10238445;cg10567078	0.145014	chr10	126256218	126256344	0.0171739
cluster_1458	0.00305078	0.0366873	3	;cg15273822;cg11635197;cg19568845	0.145014	chr11	66193931	66194068	0.0152539
cluster_5308	0.00185454	0.0366507	3	;cg08124030;cg23246821;cg16810293	0.145014	chr3	149095283	149095743	0.0092727
cluster_730	-0.00242017	0.0366513	2	;cg04009446;cg08668359	0.145014	chr10	1443686	1443807	-0.0121009
cluster_5788	0.0106817	0.0367824	2	;cg16408279;cg06728135	0.145316	chr5	2466167	2466293	0.0534085
cluster_6983	0.00147003	0.0368096	3	;cg27209741;cg09276108;cg13557337	0.145349	chr7	97663876	97663940	0.00735013
cluster_4293	0.00509172	0.0368714	3	;cg03554051;cg09249152;cg25792581	0.14552	chr2	7597165	7597305	0.0254586
cluster_210	0.00208378	0.036952	12	;cg12757705;cg09662754;cg15050111;cg20242797;cg21289280;cg04552500;cg23820945;cg14167629;cg19697558;cg16155382;cg01119512;cg02984188	0.145616	chr1	24645802	24646392	0.0104189
cluster_4432	-0.00270604	0.0369241	2	;cg13112407;cg04722215	0.145616	chr2	97204931	97205147	-0.0135302
cluster_630	0.0038892	0.0369353	3	;cg22010140;cg27046460;cg23671626	0.145616	chr1	230837172	230837516	0.019446
cluster_6888	0.00621518	0.0370294	2	;cg11531232;cg02293817	0.145847	chr7	35808197	35808294	0.0310759
cluster_2747	0.00813525	0.0371466	2	;cg13102348;cg26791307	0.14616	chr15	97629221	97629235	0.0406762
cluster_6263	-0.00279551	0.0371343	10	;cg08502159;cg11569933;cg08566449;cg04477431;cg16220567;cg06473363;cg06670599;cg17422460;cg09314434;cg26467528	0.14616	chr6	31631638	31632248	-0.0139775
cluster_3139	0.00141084	0.0372954	3	;cg00202760;cg05666658;cg26841114	0.146523	chr16	88871911	88871987	0.00705417
cluster_4482	0.00326679	0.0372739	4	;cg27585557;cg15425061;cg20349803;cg27505472	0.146523	chr2	121035773	121036705	0.0163339
cluster_5116	0.0100462	0.0372801	3	;cg22956060;cg23958524;cg21386647	0.146523	chr3	9289747	9289893	0.0502311
cluster_663	0.00385781	0.0373782	2	;cg11237215;cg01714087	0.146736	chr1	244806055	244806334	0.0192891
cluster_7619	-0.00464902	0.0373874	4	;cg24450303;cg13172906;cg05415840;cg08387463	0.146736	chr8	143694010	143694547	-0.0232451
cluster_1166	-0.00152731	0.0376069	7	;cg09205751;cg22331032;cg18016138;cg23437420;cg15451020;cg03009397;cg06328831	0.147078	chr11	278394	278912	-0.00763657
cluster_2660	-0.00881367	0.0375149	2	;cg23276120;cg00576936	0.147078	chr15	66331911	66332091	-0.0440684
cluster_2724	-0.00699515	0.0375633	5	;cg11327565;cg03599575;cg04176472;cg03857502;cg03905192	0.147078	chr15	90892795	90893535	-0.0349758
cluster_2859	0.00366879	0.0376001	3	;cg02562761;cg07141215;cg03895914	0.147078	chr16	4307906	4308192	0.018344
cluster_3211	0.00780828	0.0375706	3	;cg22635541;cg25858132;cg02866639	0.147078	chr17	1808573	1808743	0.0390414
cluster_5524	0.000688803	0.0376052	2	;cg04450456;cg15017067	0.147078	chr4	17643702	17643749	0.00344401
cluster_756	0.0120241	0.0375874	6	;cg19402603;cg23814734;cg10668569;cg14329039;cg12037895;cg00425177	0.147078	chr10	3057951	3058239	0.0601207
cluster_3442	0.00337901	0.0378742	7	;cg17607722;cg05422096;cg17024482;cg09980771;cg18851332;cg11871064;cg01748757	0.148049	chr17	54230419	54230996	0.016895
cluster_2985	0.00356774	0.0379464	2	;cg26570279;cg26644781	0.148256	chr16	58324876	58325044	0.0178387
cluster_1255	-0.00170495	0.0380504	8	;cg26690742;cg27223805;cg02589685;cg16083838;cg22675922;cg01923099;cg06582202;cg07439128	0.148588	chr11	2889602	2890019	-0.00852474
cluster_2729	-0.0015597	0.0381271	3	;cg11145826;cg06480138;cg19670290	0.148747	chr15	91477073	91477210	-0.00779849
cluster_3350	0.00313463	0.0381868	5	;cg25124433;cg23901700;cg19449377;cg19114576;cg00091693	0.148747	chr17	39041110	39041602	0.0156732
cluster_5039	-0.00274466	0.0381414	2	;cg23668028;cg23765961	0.148747	chr22	38479708	38480061	-0.0137233
cluster_5200	-0.00170113	0.0381792	2	;cg08996521;cg27589809	0.148747	chr3	50649994	50650410	-0.00850566
cluster_5991	-0.00247974	0.0381819	4	;cg26655340;cg00604840;cg18188717;cg10257049	0.148747	chr5	154230141	154230308	-0.0123987
cluster_2839	-0.00341573	0.0382364	2	;cg22721827;cg05950943	0.148865	chr16	2520958	2520971	-0.0170786
cluster_4805	-0.00256711	0.0382568	2	;cg23834593;cg08314996	0.14887	chr20	42983920	42984099	-0.0128355
cluster_4832	0.00631431	0.0383595	3	;cg07617814;cg12032027;cg01692482	0.149195	chr20	52198164	52198378	0.0315716
[truncated: 5,773 more rows]

## Sheet: Table S4
Table S4: Male age-induced methylation associated with transcription factor binding sites
Transcription Factor Binding Site	DMR	%	All Clusters	%		1090		7771		P-Value
CBX3	51	4.6789	297	3.8219		1039		7474		0.1823
CCNT2	32	2.93578	289	3.71896		1058		7482		0.2251
CEBPB	103	9.44954	657	8.45451		987		7114		0.2725
CEBPD	15	1.37615	152	1.95599		1075		7619		0.2331
CHD1	44	4.0367	298	3.83477		1046		7473		0.737
CHD2	79	7.24771	531	6.8331		1011		7240		0.6103
CREB1	33	3.02752	261	3.35864		1057		7510		0.6514
CTBP2	24	2.20183	164	2.11041		1066		7607		0.8224
CTCFL	29	2.66055	185	2.38065		1061		7586		0.5978
E2F1	39	3.57798	293	3.77043		1051		7478		0.8646
E2F4	33	3.02752	291	3.74469		1057		7480		0.2628
E2F6	62	5.68807	533	6.85883		1028		7238		0.1554
EBF1	64	5.87156	398	5.12161		1026		7373		0.3081
EGR1	75	6.88073	610	7.8497		1015		7161		0.2761
ELF1	81	7.43119	695	8.94351		1009		7076		0.1089
ELK1	23	2.11009	165	2.12328		1067		7606		1
ELK4	11	1.00917	111	1.42839		1079		7660		0.3305
EP300	128	11.7431	869	11.1826		962		6902		0.5737
ESR1	15	1.37615	159	2.04607		1075		7612		0.1609
ESRRA	4	0.366972	16	0.205894		1086		7755		0.2979
ETS1	37	3.3945	262	3.37151		1053		7509		0.9288
FAM48A	1	0.0917431	4	0.0514734		1089		7767		0.4813
FOS	66	6.05505	540	6.94891		1024		7231		0.3051
FOSL1	21	1.92661	140	1.80157		1069		7631		0.7175
FOSL2	44	4.0367	342	4.40098		1046		7429		0.6347
FOXM2	48	4.40367	269	3.46159		1042		7502		0.1173
FOXP2	50	4.58716	471	6.061		1040		7300		0.0541
GABPA	59	5.41284	538	6.92318		1031		7233		0.07049
GATA1	24	2.20183	195	2.50933		1066		7576		0.6031
GATA3	37	3.3945	268	3.44872		1053		7503		1
GRp20	0	0	8	0.102947		1090		7763		0.6072
GTF2B	8	0.733945	56	0.720628		1082		7715		1
GTF2F1	33	3.02752	275	3.5388		1057		7496		0.4273
GTF3C2	4	0.366972	28	0.360314		1086		7743		1
HMGN3	31	2.84404	289	3.71896		1059		7482		0.1651
HNF4A	30	2.75229	179	2.30344		1060		7592		0.3388
HNF4G	23	2.11009	159	2.04607		1067		7612		0.9091
HSF1	4	0.366972	23	0.295972		1086		7748		0.5669
IKZF1	10	0.917431	69	0.887917		1080		7702		0.8638
IRF1	49	4.49541	308	3.96345		1041		7463		0.4104
IRF3	0	0	10	0.128684		1090		7761		0.6224
IRF4	31	2.84404	172	2.21336		1059		7599		0.1943
KAP1	47	4.31193	333	4.28516		1043		7438		0.9365
KDM5A	1	0.0917431	21	0.270235		1089		7750		0.5096
KDM5B	36	3.30275	280	3.60314		1054		7491		0.6635
MAFF	23	2.11009	156	2.00746		1067		7615		0.818
MAFK	54	4.95413	317	4.07927		1036		7454		0.1957
MAX	175	16.055	1298	16.7031		915		6473		0.6327
MAZ	126	11.5596	883	11.3628		964		6888		0.8387
MBD4	7	0.642202	84	1.08094		1083		7687		0.2017
MEF2A	34	3.11927	177	2.2777		1056		7594		0.0899
MEF2C	15	1.37615	71	0.913653		1075		7700		0.1394
MTA3	31	2.84404	155	1.9946		1059		7616		0.07102
MXI1	100	9.17431	704	9.05932		990		7067		0.9103
MYBL2	37	3.3945	236	3.03693		1053		7535		0.5124
MYC	159	14.5872	1218	15.6737		931		6553		0.3721
NANOG	3	0.275229	33	0.424656		1087		7738		0.6156
NFATC1	18	1.65138	123	1.58281		1072		7648		0.7971
NFE2	4	0.366972	35	0.450392		1086		7736		1
NFIC	58	5.3211	356	4.58113		1032		7415		0.2831
NFYA	14	1.2844	107	1.37691		1076		7664		0.8899
NFYB	13	1.19266	162	2.08467		1077		7609		0.04774
NR2C2	6	0.550459	55	0.70776		1084		7716		0.6967
NR2F2	30	2.75229	192	2.47072		1060		7579		0.5361
NR3C1	40	3.66972	280	3.60314		1050		7491		0.9309
NRF1	9	0.825688	113	1.45412		1081		7658		0.1247
PAX5	63	5.77982	408	5.25029		1027		7363		0.4708
PBX3	19	1.74312	106	1.36405		1071		7665		0.3355
PHF8	43	3.94495	331	4.25943		1047		7440		0.6877
PML	49	4.49541	346	4.45245		1041		7425		0.9375
POLR2A	315	28.8991	2186	28.1302		775		5585		0.615
POLR3G	0	0	3	0.0386051		1090		7768		1
PPARGC1A	3	0.275229	15	0.193025		1087		7756		0.4786
PRDM1	4	0.366972	30	0.386051		1086		7741		1
RAD21	136	12.4771	993	12.7783		954		6778		0.8085
RBBP5	51	4.6789	446	5.73929		1039		7325		0.1603
RCOR1	93	8.53211	633	8.14567		997		7138		0.6797
RDBP	1	0.0917431	11	0.141552		1089		7760		1
RELA	70	6.42202	431	5.54626		1020		7340		0.2344
REST	101	9.26606	748	9.62553		989		7023		0.7418
RFX5	43	3.94495	304	3.91198		1047		7467		0.9336
RPC155	2	0.183486	22	0.283104		1088		7749		0.7604
RUNX3	91	8.34862	552	7.10333		999		7219		0.1513
RXRA	26	2.38532	188	2.41925		1064		7583		1
SAP30	21	1.92661	141	1.81444		1069		7630		0.8089
SETDB1	18	1.65138	119	1.53133		1072		7652		0.7927
SIN3A	89	8.16514	554	7.12907		1001		7217		0.2128
SIN3AK20	97	8.89908	681	8.76335		993		7090		0.864
SIRT6	1	0.0917431	25	0.321709		1089		7746		0.3616
SIX5	17	1.55963	110	1.41552		1073		7661		0.6831
SMARCA4	12	1.10092	61	0.78497		1078		7710		0.2814
SMARCB1	31	2.84404	192	2.47072		1059		7579		0.4692
SMARC1	16	1.46789	142	1.82731		1074		7629		0.464
SMARCC2	8	0.733945	47	0.604813		1082		7724		0.5403
SMC3	100	9.17431	603	7.75962		990		7168		0.1063
SP1	82	7.52294	531	6.8331		1008		7240		0.4072
SP2	7	0.642202	75	0.965127		1083		7696		0.3969
SP4	25	2.29358	149	1.91739		1065		7622		0.4136
SPI1	60	5.50459	445	5.72642		1030		7326		0.8342
SREBP1	4	0.366972	28	0.360314		1086		7743		1
SRF	16	1.46789	165	2.12328		1074		7606		0.1702
STAT1	43	3.94495	273	3.51306		1047		7498		0.4849
STAT2	13	1.19266	81	1.04234		1077		7690		0.6353
STAT3	55	5.04587	389	5.00579		1035		7382		0.9409
STAT5A	28	2.56881	186	2.39351		1062		7585		0.6746
SUZ12	51	4.6789	141	1.81444		1039		7630		7.836*10^-8
TAF1	101	9.26606	814	10.4748		989		6957		0.2421
TAF7	15	1.37615	184	2.36778		1075		7587		0.03772
TAL1	24	2.20183	160	2.05894		1066		7611		0.3773
TBL1XR1	49	4.49541	296	3.80903		1041		7475		0.2768
TBP	112	10.2752	789	10.1531		978		6982		0.9148
TCF12	76	6.97248	459	5.90658		1014		7312		0.1742
TCF3	31	2.84404	218	2.8053		1059		7553		0.9221
TCF7L2	60	5.50459	502	6.45992		1030		7269		0.2589
TEAD4	69	6.33028	521	6.70441		1021		7250		0.6971
TFAP2A	35	3.21101	230	2.95972		1055		7541		0.635
TFAP2C	51	4.6789	305	3.92485		1039		7466		0.2483
THAP1	9	0.825688	50	0.643418		1081		7721		0.4306
TRIM28	19	1.74312	131	1.68575		1071		7640		0.9
UBTF	31	2.84404	273	3.51306		1059		7498		0.2864
USF1	86	7.88991	560	7.20628		1004		7211		0.4186
USF2	36	3.30275	271	3.48732		1054		7500		0.8595
WRNIP1	31	2.84404	228	2.93399		1059		7543		0.9238
ZBTB33	30	2.75229	208	2.67662		1060		7563		0.8418
ZBTB7A	55	5.04587	445	5.72642		1035		7326		0.4003
ZKSCAN1	6	0.550459	54	0.694891		1084		7717		0.6967
ZNF143	96	8.80734	624	8.02985		994		7147		0.3748
ZNF217	5	0.458716	50	0.643418		1085		7721		0.6787
ZNF263	93	8.53211	511	6.57573		997		7260		0.02065
ZNF274	3	0.275229	21	0.270235		1087		7750		1
ZZZ3	1	0.0917431	5	0.0643418		1089		7766		0.5452
CTCF	237	21.7431	1514	19.4827		853		6257		0.0808
EZH2	134	12.2936	558	7.18054		956		7213		3.261 e-8
GATA2	66	6.05505	477	6.13821		1024		7294		1
HDAC1	27	2.47706	190	2.44499		1063		7581		0.9168
HDAC2	48	4.40367	351	4.51679		1042		7420		0.9378
HDAC6	0	0	15	0.193025		1090		7756		0.2422
HDAC8	3	0.275229	37	0.476129		1087		7734		0.4727
JUN	47	4.31193	322	4.14361		1043		7449		0.808
JUNB	19	1.74312	140	1.80157		1071		7631		1
JUND	120	11.0092	842	10.8352		970		6929		0.876
POU2F2	50	4.58716	314	4.04066		1040		7457		0.4147
POU5F1	4	0.366972	50	0.643418		1086		7721		0.4029
SREBP1	4	0.366972	28	0.360314		1086		7743		1
YY1	119	10.9174	924	11.8904		971		6847		0.3666
ZEB1	13	1.19266	77	0.990863		1077		7694		0.5183
FOXA1	57	5.22936	433	5.572		1033		7338		0.7234
FOXA2	27	2.47706	192	2.47072		1063		7579		1

## Sheet: Table S5
Table S5: Nearest gene annotation of total DMRs within 1500 from TSS
cluster_name	exposure_effect_size.betas	external_gene_name	distancetoFeature
cluster_3578	-0.0039157	AATK-AS1	-25
cluster_3766	-0.00536837	ABCA7	278
cluster_1007	0.00409422	ABLIM1	54
cluster_3196	-0.00292857	ABR	-371
cluster_5599	0.00882858	AC004066.3	33
cluster_6879	0.00456017	AC005017.2	-508
cluster_6863	0.0030055	AC006026.12	-148
cluster_3468	0.00270756	AC006947.1	-304
cluster_4380	0.0145709	AC007131.2	-441
cluster_4577	0.00550297	AC007362.3	-26
cluster_1731	0.00347113	AC007436.1	-30
cluster_7150	-0.00278154	AC008060.8	977
cluster_5993	0.00371471	AC008703.1	-126
cluster_6885	-0.00509151	AC009531.2	-1212
cluster_4339	0.00395435	AC011742.3	-137
cluster_7226	0.0120137	AC011899.9	100
cluster_7544	0.0105769	AC018442.1	-470
cluster_4424	0.00473261	AC018696.1	-1061
cluster_4145	-0.0026762	AC018755.16	2
cluster_4205	0.00652265	AC079779.6	-362
cluster_4370	-0.00497067	AC093702.1	1470
cluster_4696	-0.0101501	AC104809.4	996
cluster_4391	0.00985414	AC127383.1	98
cluster_3982	-0.00434295	AC138430.4	-493
cluster_6713	0.00355874	AC147651.5	-123
cluster_5628	0.00883416	ACA64	95
cluster_3590	-0.00662536	ACTG1	32
cluster_4785	-0.00347922	ACTL10	712
cluster_7695	-0.00458187	ACTL7B	-695
cluster_4749	-0.00539789	ADAM33	-1001
cluster_5825	0.00753912	ADAMTS16	46
cluster_722	-0.00191434	ADARB2	313
cluster_2678	0.00307296	ADPGK-AS1	-201
cluster_7458	-0.00433319	ADRB3	-903
cluster_6855	0.0091895	AGR2	-97
cluster_901	-0.00183295	AIFM2	-498
cluster_486	0.0020409	AIM2	-185
cluster_3944	-0.00426994	AKAP8L	-707
cluster_2121	0.00611811	AL512652.1	836
cluster_2710	-0.0041197	ALPK3	-940
cluster_194	0.00856745	ALPL	-294
cluster_5608	0.0118792	ANK2	391
cluster_947	0.00456875	ANKRD1	-156
cluster_2246	0.00586498	ANKRD10	283
cluster_3151	0.00743385	ANKRD11	227
cluster_1919	0.00155563	ANKS1B	-136
cluster_2622	0.0109922	ANP32AP1	-529
cluster_5578	0.00518441	ANXA3	-1227
cluster_4919	-0.00589681	AP000697.6	-1352
cluster_1384	0.0075522	AP001258.4	-1243
cluster_1579	-0.00375606	APOA5	160
cluster_4058	-0.00368772	APOC1P1	-255
cluster_1515	-0.00419877	ARAP1	18
cluster_5056	-0.00311965	ARFGAP3	-108
cluster_881	-0.0038731	ARHGAP22	874
cluster_5585	0.00822576	ARHGAP24	-21
cluster_7667	-0.00144473	ARHGAP39	9
cluster_178	0.00303429	ARHGEF10L	-130
cluster_7683	-0.0055741	ARID3C	-233
cluster_6849	0.00718859	ARL4A	272
cluster_840	0.016213	ARMC3	72
cluster_5152	0.00379489	ARPP21	-387
cluster_1523	0.0132524	ARRB1	226
cluster_272	-0.00211209	ARTN	-402
cluster_5661	0.0110996	ASB5	-55
cluster_5002	0.0147763	ASPHD2	-12
cluster_1167	-0.00926091	ATHL1	170
cluster_1715	-0.0122619	ATN1	-212
cluster_494	0.00234648	ATP1A4	-426
cluster_7088	0.00319492	ATP6V0A4	52
cluster_7533	0.00257905	ATP6V0D2	-65
cluster_449	-0.00406082	ATP8B2	-596
cluster_7037	0.00838839	ATXN7L1	236
cluster_26	0.00227055	B3GALT6	-479
cluster_1683	0.00678881	B4GALNT3	-499
cluster_1173	-0.00293346	B4GALNT4	-1381
cluster_1420	-0.00455223	BAD	441
cluster_7616	-0.00346114	BAI1	848
cluster_467	-0.00271769	BCAN	-124
cluster_4104	-0.00485603	BCAT2	-207
cluster_4381	0.00722744	BCL11A	-492
cluster_2706	0.00707034	BCL2A1	-1318
cluster_4055	-0.00350537	BCL3	363
cluster_2929	-0.00613849	BCL7C	153
cluster_2468	-0.0062385	BEGAIN	-314
cluster_1884	0.00364726	BEST3	-86
cluster_6478	0.0100358	BRD7P4	-1251
cluster_2205	0.00634248	BRD7P5	62
cluster_1218	0.00812431	BRSK2	-347
cluster_1927	-0.00399459	BTBD11	-541
cluster_1371	-0.00223064	BTBD18	-300
cluster_6147	0.00599644	BTN2A2	-459
cluster_872	-0.00751981	C10orf25	302
cluster_1370	-0.00203574	C11orf31	-387
cluster_1607	0.00476168	C11orf63	183
cluster_2679	0.00559023	C15orf59	77
cluster_2776	-0.0115406	C16orf13	13
cluster_3595	-0.00166333	C17orf70	-346
cluster_361	0.0171744	C1orf162	28
cluster_50	-0.00561713	C1orf86	-1079
cluster_5516	0.00419839	C1QTNF7	29
cluster_1718	0.00274905	C1R	-76
cluster_4884	-0.00586099	C20ORF135	664
cluster_4994	-0.00552144	C22orf15	57
cluster_3741	-0.00336145	C2CD4C	-712
cluster_4400	0.00290369	C2orf78	-916
cluster_7104	0.00240461	C7orf33	-109
cluster_7078	-0.00143019	C7orf49	-696
cluster_6742	0.00221282	C7orf50	-758
cluster_7756	-0.00396281	C9orf139	-208
cluster_4091	0.0028633	CABP5	-89
cluster_5570	0.00780041	CABS1	-836
cluster_548	-0.00122947	CACNA1S	-1243
cluster_2907	0.00608189	CACNG3	-574
cluster_6944	0.00893177	CALN1	192
cluster_5980	0.0034026	CAMK2A	-100
cluster_3221	-0.00250242	CAMKK1	-688
cluster_5187	-0.0022931	CAMKV	-256
cluster_4349	0.00291806	CAPN14	636
cluster_6462	0.0139353	CASC6	-1410
cluster_4917	-0.0050918	CBR3-AS1	-452
cluster_4095	-0.0108528	CCDC114	-36
cluster_3909	-0.00272501	CCDC159	100
cluster_288	-0.00569459	CCDC17	-130
cluster_3447	0.00579773	CCDC182	-46
cluster_822	0.00805999	CCDC3	-807
cluster_3550	0.00681339	CCDC40	-90
cluster_2784	-0.00312746	CCDC78	-68
cluster_1277	-0.00201756	CCKBR	293
cluster_5871	-0.00361869	CCNO	1104
cluster_3373	-0.00973304	CCR10	-90
cluster_6610	0.00238969	CCR6	615
cluster_3478	-0.00329606	CD300LB	-136
cluster_1395	-0.00472153	CD6	-1236
cluster_4418	-0.00241697	CD8A	-237
cluster_1714	0.00371004	CDCA3	78
cluster_2989	0.00411613	CDH11	705
cluster_3032	-0.00455978	CDH13	-437
cluster_2355	-0.00333919	CDH24	-458
cluster_4574	0.00928374	CDK15	-1285
cluster_3905	0.00406717	CDKN2D	-137
cluster_5071	-0.00342725	CERK	-1183
cluster_3762	-0.00549184	CFD	-37
cluster_883	-0.00679273	CHAT	-1033
cluster_116	-0.00227811	CHD5	766
cluster_558	-0.00408866	CHIT1	651
cluster_6883	0.00928356	CHN2	-163
cluster_7443	0.00757112	CHRNA2	-33
cluster_3251	-0.00132448	CHRNB1	-120
cluster_3233	-0.00514277	CHRNE	-418
cluster_3776	-0.00264367	CIRBP	-86
cluster_3775	-0.00362709	CIRBP-AS1	-106
cluster_1976	-0.00503266	CIT	-371
cluster_4902	0.00634844	CLDN17	-197
cluster_1736	0.00463113	CLEC12B	34
cluster_1738	0.00203739	CLEC1A	-38
cluster_1735	0.0127722	CLEC2A	-128
cluster_5103	0.0110659	CNTN4	-72
cluster_5184	-0.0047841	COL7A1	-498
cluster_3957	-0.00276516	COLGALT1	-128
cluster_3978	-0.00738733	COMP	-565
cluster_5410	-0.00666704	CPLX1	-662
cluster_968	0.00224236	CPN1	10
cluster_5364	0.00650868	CPN2	-79
cluster_491	0.00577542	CRP	0
cluster_4592	-0.00445791	CRYBA2	-166
cluster_5239	0.00598909	CRYBG3	-1007
cluster_7425	0.0103564	CSGALNACT1	-1042
cluster_1309	0.00305274	CSRP3	-1078
cluster_5094	-0.00648626	CTA-384D8.31	-976
cluster_5994	-0.00292892	CTB-127C13.1	190
cluster_4026	-0.00576827	CTC-246B18.8	105
cluster_7399	-0.00310224	CTD-2135J3.3	-1218
cluster_5760	-0.00492479	CTD-2194D22.2	294
cluster_5762	-0.00234015	CTD-2194D22.3	767
cluster_6000	0.00794847	CTD-2313P7.1	207
cluster_3453	0.00493034	CTD-2319I12.2	734
cluster_3476	-0.00813934	CTD-2514K5.2	-545
cluster_3993	-0.0025052	CTD-2538C1.2	-122
cluster_3573	0.00698355	CTD-2561B21.11	92
cluster_4198	-0.00444197	CTD-2619J13.14	328
cluster_5842	0.00872853	CTNND2	74
cluster_4848	-0.00188921	CTSZ	-920
cluster_5928	0.0105603	CTXN3	-28
cluster_985	-0.0041127	CUEDC2	114
cluster_5573	-0.000998682	CXCL6	7
cluster_4715	-0.00363944	CXXC11	192
cluster_3133	-0.00366314	CYBA	-410
cluster_1872	-0.00412711	CYP27B1	-118
cluster_952	0.00547818	CYP2C18	-730
cluster_3948	-0.00818511	CYP4F22	-761
cluster_6838	-0.00536151	CYTH3	408
cluster_4531	0.000867314	CYTIP	-2
cluster_4532	0.00310057	DAPL1	-148
cluster_1005	0.00857201	DCLRE1A	734
cluster_1905	0.00359635	DCN	502
cluster_4404	-0.00683232	DCTN1	120
cluster_4731	0.00389044	DEFB126	87
cluster_7095	-0.0129406	DENND2A	176
cluster_1855	-0.00445127	DGKA	-44
cluster_7083	0.00572745	DGKI	-1494
cluster_4539	0.00327998	DHRS9	-94
cluster_7344	0.011236	DLGAP2	102
cluster_6980	-0.00519203	DLX6-AS1	-263
cluster_3519	0.00673093	DNAH17	182
cluster_321	0.0123397	DNAJB4	-228
cluster_7428	-0.00308685	DOK2	-45
cluster_3000	-0.00411527	DPEP2	-46
cluster_5250	0.00420462	DRD3	-886
cluster_3660	0.00845337	DSC1	-197
cluster_1586	-0.00503053	DSCAML1	-164
cluster_6444	0.00574601	DST	-358
cluster_4397	-0.00374007	DYSF	-1217
cluster_193	-0.00275064	ECE1	-860
cluster_4874	-0.00575324	EEF1A2	-228
cluster_1196	-0.00630064	EFCAB4A	6
cluster_4038	0.00518078	EGLN2	60
cluster_7770	0.00186973	EHMT1	256
cluster_3913	0.00823677	ELAVL3	-90
cluster_5595	0.011653	EMCN	113
cluster_3234	0.00467103	ENO3	316
cluster_5917	-0.00118688	EPB41L4A-AS1	-35
cluster_6893	-0.00518573	EPDR1	-752
cluster_201	0.0092505	EPHA8	132
cluster_203	0.00123611	EPHB2	25
cluster_4168	-0.00528658	EPS8L1	24
cluster_7304	0.0140056	ERICH1-AS1	67
cluster_1612	-0.00629094	ESAM	1010
cluster_123	-0.0064994	ESPN	-56
cluster_4141	-0.00896715	ETFB	640
cluster_6876	-0.00636256	EVX1	46
cluster_6875	-0.00321246	EVX1-AS	446
cluster_1556	0.00545857	EXPH5	-144
cluster_5346	-0.0024178	FAM131A	160
cluster_533	0.00272585	FAM163A	-258
cluster_604	-0.00778519	FAM177B	-233
cluster_7079	0.00529455	FAM180A	-148
cluster_5074	-0.00375071	FAM19A5	-1118
cluster_5121	-0.00336669	FANCD2OS	-478
cluster_3883	0.00240589	FBN3	66
cluster_2656	0.00541807	FBXL22	-129
cluster_4591	-0.00146538	FEV	571
cluster_982	-0.00449446	FGF8	1272
cluster_5447	-0.00698518	FGFR3	-1049
cluster_6960	0.0125826	FGL2	-545
cluster_1624	0.00549919	FLI1	-410
cluster_6227	-0.00237585	FLOT1	298
cluster_2147	0.00337302	FLT1	956
cluster_525	0.00714484	FMO2	74
cluster_4148	0.00212271	FPR2	-198
cluster_5712	0.00343138	FRG1	-128
cluster_3843	0.00721665	FSD1	239
cluster_4373	0.0099596	FSHR	-740
cluster_6947	-0.00269267	FZD9	896
cluster_4976	0.00370134	GAB4	-785
cluster_2095	-0.00286432	GALNT9	1210
cluster_3495	-0.00653933	GALR2	827
cluster_1403	-0.00386102	GANAB	-793
cluster_5279	-0.0058912	GATA2	660
cluster_7406	-0.00892245	GATA4	-745
cluster_685	0.00237845	GCSAML	-146
cluster_6723	-0.00700974	GET4	-1229
cluster_5945	0.00256917	GFRA3	0
cluster_4747	-0.00827144	GFRA4	21
cluster_4064	-0.00341663	GIPR	-303
cluster_1940	0.00483927	GIT2	-1419
cluster_248	-0.00372262	GJA4	-743
cluster_2119	-0.00188598	GJB6	-216
cluster_3270	0.00165616	GLP2R	-67
cluster_2969	0.012217	GNAO1	247
cluster_3812	0.00919274	GNG7	-162
cluster_6206	-0.00330375	GNL1	1280
cluster_6262	-0.00749852	GPANK1	679
cluster_4691	-0.00607693	GPC1	-20
cluster_6740	-0.00301032	GPER1	-374
cluster_5976	0.00668703	GPR151	-1494
cluster_2428	0.00224884	GPR68	-78
cluster_2949	-0.00194102	GPT2	243
cluster_6154	0.00835277	GPX6	765
cluster_209	0.00788352	GRHL3	-645
cluster_7759	-0.00536972	GRIN1	-563
cluster_2910	0.00827467	GSG1L	108
cluster_1474	-0.00674597	GSTP1	-930
cluster_1759	0.00409411	GYS2	-18
cluster_5656	-0.00776307	HAND2-AS1	-31
cluster_4703	-0.0060048	HDLBP	-400
cluster_6887	-0.00145641	HERPUD2	-37
cluster_5166	0.00488299	HHATL	-112
cluster_603	0.00488883	HHIPL2	-168
cluster_2126	0.0108753	HIST1H2BPS3	18
cluster_6146	-0.00186225	HIST1H4H	176
cluster_6326	0.00149014	HLA-DRA	372
cluster_6204	-0.00372244	HLA-E	406
cluster_386	0.00565928	HMGCS2	-106
cluster_3767	-0.00339901	HMHA1	-14
cluster_262	0.00103494	HNRNPFP1	-168
cluster_3979	-0.00252758	HOMER3	-384
cluster_6872	-0.00662022	HOTTIP	-101
cluster_6870	-0.00352924	HOXA10	-944
cluster_6869	-0.0069059	HOXA10-AS	-333
cluster_6871	-0.0022961	HOXA11-AS	245
cluster_3410	0.00445305	HOXB-AS1	-80
cluster_3417	-0.0047627	HOXB-AS3	-95
cluster_3419	-0.0033675	HOXB-AS4	-830
cluster_3416	-0.00376667	HOXB6	-697
cluster_1838	-0.00225958	HOXC6	-515
cluster_1837	-0.00686494	HOXC8	-1375
cluster_4551	-0.0106175	HOXD10	-424
cluster_4549	-0.00633882	HOXD11	585
cluster_1967	0.00348437	HRK	-224
cluster_6358	-0.00433755	HSD17B8	175
cluster_6280	-0.00141812	HSPA1L	894
cluster_2176	0.0120726	HTR2A	-39
cluster_5194	-0.00224559	HYAL2	-468
cluster_206	-0.00605874	ID3	257
cluster_2700	0.00998224	IDH3A	24
cluster_3967	-0.00553331	IFI30	285
cluster_3375	-0.0025922	IFI35	-92
cluster_944	-0.0096997	IFIT3	-169
cluster_1169	-0.00398485	IFITM1	85
cluster_1169	-0.00398485	IFITM2	85
cluster_1170	-0.0092872	IFITM3	-126
cluster_1764	0.0091421	IFLTD1	-80
cluster_1880	0.00555281	IFNG	-82
cluster_1922	0.00864123	IGF1	-611
cluster_1237	-0.00617441	IGF2	-1018
cluster_5315	0.00386455	IGSF10	-1044
cluster_181	0.00295214	IGSF21	-56
cluster_4594	-0.00388504	IHH	612
cluster_4177	-0.00411273	IL11	-600
cluster_4452	0.00213335	IL18RAP	-1498
cluster_4449	0.00272211	IL1R2	-639
cluster_4710	-0.00460939	ING5	-236
cluster_5020	-0.0055117	INPP5J	-95
cluster_473	-0.00468256	INSRR	248
cluster_6759	-0.00334353	INTS1	68
cluster_2365	-0.00826746	IRF9	16
cluster_5812	-0.00337593	IRX1	-1190
cluster_2967	-0.00260577	IRX6	-526
cluster_470	0.00452191	ISG20L2	184
cluster_2681	-0.00625855	ISLR2	-320
cluster_2668	0.00516307	ITGA11	-50
cluster_801	0.00848708	ITIH2	50
cluster_3961	-0.00212533	JAK3	-346
cluster_5977	0.0121588	JAKMIP2	40
cluster_2619	0.00446388	KATNBL1	-917
cluster_4109	-0.00729514	KCNA7	-1386
cluster_114	0.0149524	KCNAB2	-216
cluster_3369	-0.00245384	KCNH4	-548
cluster_4097	0.00512916	KCNJ14	-1048
cluster_4920	0.00545742	KCNJ15	-711
cluster_594	0.00773952	KCNK2	-300
cluster_453	0.00606476	KCNN3	-224
cluster_4872	-0.00392831	KCNQ2	-787
cluster_6451	-0.00421208	KHDC1L	-374
cluster_6452	-0.00129164	KHDC3L	464
cluster_242	-0.00357907	KIAA1522	-242
cluster_7091	0.00409919	KIAA1549	32
cluster_5165	-0.00431195	KLHL40	-1408
cluster_5340	0.00341493	KLHL6	142
cluster_4140	-0.00405045	KLK10	-1128
cluster_1146	0.00455449	KNDC1	-91
cluster_3362	-0.00782331	KRT19	-1219
cluster_3348	0.00477972	KRT25	-199
cluster_3352	0.00654323	KRT40	-60
cluster_4907	0.00514186	KRTAP13-4	-395
cluster_3353	0.00476069	KRTAP2-1	-1476
cluster_4909	0.00468291	KRTAP20-3	-355
cluster_4906	0.00494611	KRTAP23-1	-112
cluster_4904	0.00674336	KRTAP25-1	-216
cluster_4908	0.0100417	KRTAP6-2	88
cluster_6494	0.0133002	LAMA2	1262
cluster_4856	-0.00535281	LAMA5	-1357
cluster_979	-0.00650937	LBX1-AS1	-1066
cluster_440	0.00454595	LCE3E	-216
cluster_5933	0.00207464	LEAP2	-255
cluster_554	0.00400943	LGR6	-210
cluster_4107	-0.00385287	LHB	-160
cluster_3328	-0.00425121	LHX1	334
cluster_7705	-0.00682875	LHX2	-428
cluster_7744	-0.00717325	LHX3	-134
cluster_1949	-0.0047929	LHX5	-96
cluster_7703	-0.0111087	LHX6	-582
cluster_319	-0.00315536	LHX8	764
cluster_4497	-0.00332395	LIMS2	-370
cluster_4959	0.00723408	LINC00162	-298
cluster_3150	0.00557361	LINC00304	180
cluster_3684	0.00857188	LINC00305	-1068
cluster_4899	0.00882094	LINC00320	162
cluster_4897	0.0108502	LINC00478	164
cluster_5242	0.00235217	LINC00636	12
cluster_2599	0.00254009	LINC00929	-200
cluster_74	0.000739951	LINC00982	288
cluster_7019	0.00685459	LINC01007	1240
cluster_2699	-0.00429163	LINGO1	-758
cluster_3811	-0.00306344	LMNB2	1082
cluster_1754	-0.00418787	LMO3	2
cluster_5357	0.00481381	LPP	-50
cluster_7002	-0.00370159	LRCH4	12
cluster_6406	-0.00796547	LRFN2	920
cluster_3639	-0.00510224	LRRC30	-522
cluster_7044	0.00307735	LSMEM1	-166
cluster_6265	-0.00485097	LY6G5C	-18
cluster_3928	-0.00733883	LYL1	-1066
cluster_4744	-0.00468501	LZTS3	-890
cluster_1415	0.00474334	MACROD1	1208
cluster_4473	-0.00742228	MALL	-648
cluster_2727	-0.00325069	MAN2A2	68
cluster_4029	0.00794659	MAP3K10	29
cluster_5099	-0.00279374	MAPK8IP2	-72
cluster_5840	0.00431046	2019-03-06	-1058
cluster_3923	-0.0009679	MAST1	-248
cluster_5029	-0.00565956	MB	-201
cluster_2296	-0.0043912	MCF2L	-887
cluster_2623	0.00665049	MEIS2	-21
cluster_569	-0.00364183	MFSD4	537
cluster_5400	-0.00279947	MFSD7	-454
cluster_1900	0.00703626	MGAT4C	-40
cluster_3288	0.00606047	MIR1180	-70
cluster_543	0.00360903	MIR181A1	74
cluster_4377	0.00144826	MIR216A	-372
cluster_2464	-0.00432923	MIR345	-69
cluster_621	-0.00325221	MIR4666A	110
cluster_5252	0.00381937	MIR568	-1250
cluster_705	-0.00799191	MIR5699	1312
cluster_4889	-0.00384288	MIR647	-238
cluster_2721	-0.00897918	MIR9-3	-1466
cluster_5011	-0.00501236	MN1	970
cluster_7016	-0.00281761	MOGAT3	-145
cluster_3021	0.00560806	MON1B	37
cluster_6416	-0.00338263	MRPL2	-30
cluster_298	0.00183149	MRPS6P2	-219
cluster_1387	0.00559617	MS4A3	-72
cluster_7416	0.0108158	MSR1	-18
cluster_423	0.00434872	MTMR11	86
cluster_2142	0.00300385	MTMR6	619
cluster_457	-0.00605372	MUC1	-170
cluster_2917	-0.00378697	MVP	-83
cluster_5456	-0.00373685	MXD4	-1132
cluster_1921	0.00261495	MYBPC1	30
cluster_3275	0.00901374	MYH1	-8
cluster_2889	0.00200731	MYH11	-11
cluster_4582	0.013594	MYL1	-80
cluster_2227	0.00171326	MYO16	-48
cluster_3200	0.0142555	MYO1C	-138
cluster_3315	0.012099	MYO1D	-615
cluster_3886	-0.00399876	MYO1F	-1282
cluster_950	0.00670957	MYOF	29
cluster_39	-0.00782753	NADK	245
cluster_2214	0.0104626	NALCN	60
cluster_1259	0.00780295	NAP1L4	708
cluster_7420	0.00186765	NAT1	173
cluster_4025	-0.00410341	NCCRP1	-884
cluster_250	-0.00509064	NCDN	242
cluster_4463	0.00561204	NCK2	-275
cluster_1813	0.00679364	NCKAP5L	53
cluster_2010	0.00497254	NCOR2	-62
cluster_3336	-0.00204516	NEUROD2	-564
cluster_3828	-0.008621	NFIC	-270
cluster_4393	-0.00376055	NFU1	-424
cluster_4619	0.00558998	NGEF	246
cluster_643	0.00912341	NID1	16
cluster_1684	0.00624612	NINJ2	-36
cluster_502	-0.00750409	NIT1	28
cluster_6020	-0.00772767	NKX2-5	-916
cluster_2831	-0.00373326	NPW	-498
cluster_4528	-0.00352944	NR4A2	498
cluster_2410	0.0072792	NRXN3	35
cluster_5475	-0.00800393	NSG1	-42
cluster_1644	0.00556516	NTM	-684
cluster_916	-0.00505527	NUDT13	5
cluster_1406	-0.00216902	NXF1	-25
cluster_3792	-0.00801236	ONECUT3	-1346
cluster_1849	-0.00382993	OR10AE3P	-255
cluster_6166	0.00447579	OR11A1	771
cluster_6165	0.0076851	OR12D2	111
cluster_6163	0.00339327	OR14J1	16
cluster_3219	0.00349784	OR1E2	-1004
cluster_686	0.00545067	OR2G2	-32
cluster_6171	0.00533559	OR2H2	-200
cluster_684	0.00505627	OR2W5	-374
cluster_1270	0.00473515	OR51Q1	-1450
cluster_1268	0.0082307	OR51S1	-238
cluster_2342	0.00166001	OR5AU1	-302
cluster_1361	0.0139892	OR5M8	-908
cluster_483	0.00503631	OR6K2	-442
cluster_1611	0.00204244	OR8B8	-643
cluster_7542	-0.00202722	OSR2	-857
cluster_2378	-0.00283985	OTX2	-496
cluster_2206	0.0046813	OXGR1	70
cluster_2542	-0.00210473	PACS2	-1321
cluster_5913	-0.0103318	PAM	-268
cluster_4601	-0.00425723	PAX3	762
cluster_1316	-0.00848611	PAX6	20
cluster_886	0.00463159	PCDH15	-376
cluster_2190	0.0134643	PCDH17	-176
cluster_2194	0.00452731	PCDH9	-174
cluster_5966	-0.0063174	PCDHGA1	-1352
cluster_5409	0.00677534	PCGF3	710
cluster_6965	0.00529645	PCLO	-1473
cluster_1845	0.00913453	PDE1B	-100
cluster_315	0.00890549	PDE4B	-113
cluster_6508	0.00247796	PDE7B	-696
cluster_3006	-0.00511574	PDF	117
cluster_5677	0.0151466	PDLIM3	30
cluster_1793	0.00999357	PDZRN4	-105
cluster_475	0.00645476	PEAR1	-262
cluster_2618	0.00413891	PGBD4	502
cluster_629	0.00718129	PGBD5	-81
cluster_6127	0.0079755	PHACTR1	-342
cluster_6518	0.0119819	PHACTR2	18
cluster_5330	0.00909113	PHC3	-932
cluster_4051	-0.00678224	PHLDB3	-477
cluster_1514	-0.00244761	PHOX2A	-1164
cluster_7400	-0.00808287	PINX1	578
cluster_3243	-0.00495438	PITPNM3	-189
cluster_915	0.0068529	PLA2G12B	-238
cluster_190	0.00348655	PLA2G2E	-248
cluster_65	-0.0039831	PLCH2	-574
cluster_5141	0.00510334	PLCL2	-708
cluster_655	0.00384643	PLD5	-296
cluster_1521	-0.00189821	PLEKHB1	-1113
cluster_3992	-0.00392222	PLEKHF1	25
cluster_126	-0.00433009	PLEKHG5	-381
cluster_3803	-0.00854198	PLEKHJ1	-46
cluster_4579	0.0134917	PLEKHM3	742
cluster_3788	-0.00915394	PLK5	-903
cluster_6400	0.0115682	PNPLA1	-143
cluster_7042	0.00755042	PNPLA8	-158
cluster_6975	0.00743286	PON1	257
cluster_6897	0.002664	POU6F2	26
cluster_5872	0.013637	PPAP2A	-348
cluster_4019	-0.00925915	PPP1R14A	-837
cluster_5486	-0.00506098	PPP2R2C	-1139
cluster_1434	-0.00491412	PPP2R5B	-171
cluster_6315	-0.00349123	PPT2	-420
cluster_6315	-0.00349123	PPT2-EGFL8	-420
cluster_91	0.00464083	PRDM16	-1370
cluster_4649	0.006471	PRLH	98
cluster_4788	0.00990701	PROCR	-140
cluster_6257	-0.00417565	PRRC2A	172
cluster_6314	-0.00465043	PRRT1	-106
cluster_2843	-0.00241469	PRSS41	-553
cluster_6336	-0.00257429	PSMB8	-206
cluster_6241	-0.00562554	PSORS1C1	20
cluster_7752	-0.00397197	PTGDS	8
cluster_377	0.00108442	PTGFRN	6
cluster_7696	-0.00516276	PTGR1	-883
cluster_7441	0.00748442	PTK2B	200
cluster_7081	-0.00179041	PTN	-212
cluster_3856	0.00704117	PTPRS	49
cluster_7052	0.00637028	PTPRZ1	-271
cluster_5954	-0.00730596	PURA	-210
cluster_2933	-0.0066633	PYCARD	50
cluster_3303	-0.00567406	PYY2	160
cluster_2947	0.0116159	RAB43P1	40
cluster_4038	0.00518078	RAB4B-EGLN2	60
cluster_5032	0.00703681	RAC2	27
cluster_2322	-0.00550606	RASA3	-670
cluster_5196	-0.00243878	RASSF1	-636
cluster_4839	-0.00427534	RBM38	150
cluster_211	0.00825344	RCAN3	57
cluster_3787	-0.00311328	REEP6	752
cluster_5244	0.00328638	RETNLB	-76
cluster_5024	-0.00478037	RFPL2	-96
cluster_2738	0.00773808	RGMA	-27
cluster_889	0.0120854	RHOBTB1	62
cluster_5543	0.0134431	RHOH	-312
cluster_2054	-0.00144915	RIMBP2	-394
cluster_2368	-0.00297585	RIPK3	364
cluster_1916	0.0098575	RMST	560
cluster_5267	-0.00517252	RNA5SP137	1119
cluster_2338	0.008885	RNASE1	646
cluster_2335	0.00289841	RNASE11	-1321
cluster_2339	0.00741677	RNASE3	256
cluster_3498	-0.00351968	RNF157	444
cluster_6087	0.0110336	RP1-136B1.1	-989
cluster_122	-0.00320986	RP1-202O8.3	269
cluster_6103	0.00215101	RP1-223B1.1	85
cluster_6038	0.00368842	RP11-1252I4.2	-191
cluster_6090	0.00311869	RP11-145H9.3	-664
cluster_1604	0.00461426	RP11-166D19.1	-34
cluster_784	0.0057621	RP11-184A2.3	32
cluster_986	-0.00250481	RP11-18I14.10	-141
cluster_2927	-0.00340445	RP11-2C24.4	-428
cluster_976	-0.00565269	RP11-31L23.3	746
cluster_1794	0.00851548	RP11-328C8.4	111
cluster_3455	-0.00244212	RP11-332H18.4	187
cluster_556	-0.00340539	RP11-335O13.7	490
cluster_797	0.00466453	RP11-393K12.2	-214
cluster_6094	-0.0069054	RP11-420G6.4	-921
cluster_4561	0.00373228	RP11-455J20.3	-168
cluster_21	-0.00499893	RP11-465B22.5	1032
cluster_5542	-0.00594321	RP11-472B18.1	-6
cluster_1962	0.00925542	RP11-497G19.3	1278
cluster_3425	-0.00625545	RP11-501C14.6	59
cluster_6640	0.00236647	RP11-503C24.2	-1493
cluster_6610	0.00238969	RP11-517H2.6	615
cluster_2545	-0.00556325	RP11-521B24.3	156
cluster_532	-0.00722212	RP11-545A16.3	-894
cluster_7681	0.00901948	RP11-54K16.2	38
cluster_5545	0.0150549	RP11-588L15.2	-94
cluster_1972	0.0069326	RP11-64B16.2	-214
cluster_5309	0.00601714	RP11-651P23.4	-480
cluster_2054	-0.00144915	RP11-662M24.2	-394
cluster_2361	0.00326229	RP11-66N24.4	18
cluster_751	0.0123658	RP11-69C17.3	256
cluster_1662	0.00177759	RP11-713P17.3	-221
cluster_2707	0.00258335	RP11-761I4.3	270
cluster_5927	0.00852564	RP11-772E11.1	-262
cluster_5622	0.00438429	RP11-789C2.1	-50
cluster_3666	-0.0047554	RP11-797E24.3	63
cluster_5220	-0.00280285	RP11-81N13.1	284
cluster_4365	-0.00309032	RP11-89K21.1	-390
cluster_946	0.00818315	RP11-94M14.2	-688
cluster_896	0.00858087	RP11-9E13.4	-183
cluster_2090	-0.00662477	RP13-895J2.2	293
cluster_6448	0.0254409	RP3-407E4.4	298
cluster_6110	0.0096805	RP3-429O6.1	644
cluster_6998	0.00253386	RP4-604G5.1	799
cluster_6916	0.00393057	RP4-718N17.2	184
cluster_353	0.00344725	RP5-1065J22.4	8
cluster_6701	-0.00407052	RP5-1086L22.1	-310
cluster_7184	-0.00441913	RP5-1142J19.1	887
cluster_1710	-0.0022732	RP5-940J5.3	-302
cluster_7714	-0.00678167	RPL12	32
cluster_3163	-0.00326452	RPL13	10
cluster_3676	0.00317141	RPL17	-415
cluster_6114	0.00693943	RREB1	-204
cluster_3435	-0.0038614	RSAD1	-730
cluster_647	0.00105907	RYR2	12
cluster_7002	-0.00370159	SAP25	12
cluster_6522	0.00693155	SASH1	220
cluster_3770	0.00496544	SBNO2	-242
cluster_1163	-0.00558386	SCGB1C1	-999
cluster_5156	0.00587268	SCN10A	138
cluster_4538	0.00542868	SCN9A	-566
cluster_5632	0.00460295	SCOC	-53
cluster_7641	-0.0020144	SCRIB	-208
cluster_921	-0.00897653	SEC24C	82
cluster_3613	-0.00323219	SECTM1	-3
cluster_4028	-0.00116293	SELV	-627
cluster_5836	0.00745657	SEMA5A	1
cluster_1623	-0.00325933	SENCR	451
cluster_3506	0.00723273	2019-09-09	130
cluster_2440	0.00781573	SERPINA6	-99
cluster_3683	0.00988765	SERPINB13	-597
cluster_3668	0.00251892	SETBP1	-1
cluster_6892	0.00480711	SFRP4	9
cluster_930	0.00317408	SFTPD	-251
cluster_7390	-0.00498014	SGK223	-713
cluster_7033	-0.00410853	SH2B2	-117
cluster_217	-0.00537414	SH3BGRL3	-168
cluster_2666	-0.0055547	SKOR1	628
cluster_500	0.00463051	SLAMF1	-110
cluster_4610	-0.00331465	SLC16A14	-871
cluster_4964	-0.00340303	SLC19A1	175
cluster_4081	-0.00332594	SLC1A5	991
cluster_3942	-0.0034132	SLC1A6	432
cluster_1257	-0.00854691	SLC22A18AS	-106
cluster_2637	0.00802684	SLC24A5	-74
cluster_1868	-0.002394	SLC26A10	-187
cluster_7094	0.00378723	SLC37A3	232
cluster_4364	0.0100822	SLC3A1	-32
cluster_3236	0.00495172	SLC52A1	-644
cluster_3962	-0.00184781	SLC5A5	-1108
cluster_5126	0.00482243	SLC6A1	-38
cluster_1758	0.00544274	SLCO1C1	-39
cluster_3227	-0.00488195	SMTNL2	-587
cluster_4420	0.00744768	SMYD1	-271
cluster_7519	0.00411002	SNHG6	34
cluster_7735	-0.010202	SNORD24	-173
cluster_5230	0.00636285	snoU13	-663
cluster_4233	0.0215938	SNTG2	1159
cluster_2657	-0.00228895	SNX22	-1412
cluster_5681	0.0114443	SORBS2	218
cluster_6854	0.00202254	SOSTDC1	-679
cluster_1302	0.00602722	SOX6	-312
cluster_5334	0.000452179	SPATA16	-384
cluster_3436	-0.00402343	SPATA20	274
cluster_1301	0.00833429	SPON1	-218
cluster_5422	-0.00583832	SPON2	-542
cluster_4020	-0.00316447	SPRED3	291
cluster_4359	-0.00775851	SRSF7	-66
cluster_2798	-0.00718912	SSTR5	-1230
cluster_7506	0.00195739	ST18	-1280
cluster_1296	-0.00710916	ST5	37
cluster_1517	0.00483661	STARD10	122
cluster_2153	0.00390864	STARD13	-272
cluster_5671	0.00535381	STOX2	-6
cluster_2177	-0.00218883	SUCLA2-AS1	24
cluster_4471	0.0035136	SULT1C2	-170
cluster_843	0.0159151	SVIL	-142
cluster_7561	0.0104494	SYBU	-197
cluster_6532	0.00745609	SYNE1-AS1	-51
cluster_4016	-0.00281565	SYNE4	-12
cluster_6383	-0.00237788	SYNGAP1	-776
cluster_2830	-0.00582685	SYNGR3	-526
cluster_5215	0.00395823	SYNPR	-316
cluster_2892	0.00685424	SYT17	631
cluster_6498	0.00346443	TAAR3	-1337
cluster_6497	0.0076227	TAAR9	-386
cluster_6335	-0.00259359	TAP2	-790
cluster_6372	0.00366764	TAPBP	1408
cluster_1953	-0.0133232	TBX5	704
cluster_435	0.00858666	TCHH	-263
cluster_2445	0.00701391	TCL6	-43
cluster_285	-0.00414249	TCTEX1D4	71
cluster_254	0.00494257	TEKT2	156
cluster_5667	0.00137436	TENM3	-234
cluster_3615	0.00300365	TEX19	-258
cluster_5288	-0.0037601	TF	-336
cluster_1238	0.00143134	TH	255
cluster_6675	-0.0021926	THBS2	999
cluster_458	-0.0058781	THBS3	424
cluster_5893	0.00289587	THBS4	1187
cluster_3882	0.00872359	TIMM44	-120
cluster_1564	-0.00264291	TIMM8B	96
cluster_6442	0.00493304	TINAG	-430
cluster_3515	-0.00162356	TMC8	-146
cluster_6427	-0.00290252	TMEM151B	765
cluster_1613	0.00409054	TMEM218	177
cluster_3517	-0.00411096	TMEM235	-484
cluster_6495	0.00219337	TMEM244	56
cluster_7658	-0.00456518	TMEM249	-40
cluster_5240	0.00431271	TMEM30C	-66
cluster_6203	-0.00701657	TMPOP1	-1433
cluster_5051	-0.00445307	TNFRSF13C	-646
cluster_151	-0.00300327	TNFRSF1B	-895
cluster_5332	0.00466409	TNFSF10	-130
cluster_4815	-0.00216796	TNNC2	78
cluster_6484	0.0105202	TPI1P3	-252
cluster_2347	0.00486783	TRAV24	-103
cluster_2348	0.00733242	TRAV36DV7	-100
cluster_6488	0.00673562	TRDN	-22
cluster_7558	0.00315424	TRHR	-126
cluster_6192	0.00127381	TRIM10	174
cluster_618	-0.00575445	TRIM17	-657
cluster_2376	0.00617973	TRIM9	-93
cluster_7000	-0.00465334	TSC22D4	-648
cluster_2413	0.00351892	TSHR	-1018
cluster_2694	0.00514834	TSPAN3	-1254
cluster_4953	-0.00403099	TSPEAR-AS1	52
cluster_5918	0.00855747	TSSK1B	452
cluster_1126	-0.0066064	TTC40	-813
cluster_2424	0.00228358	TTC7B	-64
cluster_6223	-0.00202487	TUBB	-396
cluster_2877	0.00135122	TVP23A	-202
cluster_6516	0.00453303	TXLNB	-274
cluster_5093	-0.00547277	TYMP	432
cluster_6612	0.00262478	UNC93A	406
cluster_1478	-0.00481492	UNC93B1	332
cluster_1933	0.00447225	USP30	-973
cluster_3617	-0.0104306	UTS2R	-628
cluster_587	-0.00351508	VASH2	-1045
cluster_6533	0.00828423	VIP	73
cluster_1396	-0.00227004	VPS37C	1440
cluster_6919	0.00437351	VSTM2A	-65
cluster_6275	-0.00648421	VWA7	76
cluster_384	0.00518653	WARS2	161
cluster_2778	-0.00422115	WDR90	-67
cluster_4390	-0.00965867	WDR92	-2
cluster_5449	-0.00879681	WHSC1	70
cluster_1806	-0.00504478	WNT1	-1222
cluster_1688	-0.0102835	WNT5B	-402
cluster_5064	-0.00499654	WNT7B	766
cluster_6180	-0.00251132	XXbac-BPG170G13.32	419
cluster_2767	-0.00492653	Y_RNA	910
cluster_1453	-0.00354416	YIF1A	87
cluster_1368	-0.0071642	YPEL4	560
cluster_661	0.00583205	ZBTB18	-896
cluster_2536	-0.004241	ZBTB42	-1134
cluster_4200	0.00250895	ZBTB45	-105
cluster_5164	0.00391177	ZBTB47	-367
cluster_2406	-0.00240172	ZDHHC22	-206
cluster_998	0.00493234	ZDHHC6	-470
cluster_2512	-0.00765995	ZFYVE21	-283
cluster_5307	-0.00485492	ZIC1	1110
cluster_1578	-0.00221597	ZNF259	-678
cluster_892	0.00318236	ZNF365	104
cluster_4126	-0.00836203	ZNF473	342
cluster_3690	0.00184672	ZNF516	383
cluster_2926	-0.00492153	ZNF785	370

## Sheet: Table S6
Table S6: Bonferroni significant DMRs
cluster_name	exposure_effect_size.betas	exposure_pvalue.y	n_sites_in_cluster.y	cluster_sites.y	exposure_padjusted.y	chr	start	end	effct_size/5yrs
cluster_3123	0.00593824	2.22e-15	2	;cg00416945;cg00659029	8.63e-12	chr16	88165722	88165938	0.0296912
cluster_840	0.016213	2.22e-15	2	;cg05270617;cg10971559	8.63e-12	chr10	23287263	23287284	0.081065
cluster_7052	0.00637028	1.32e-11	4	;cg12055258;cg07132005;cg03995555;cg09657435	3.43e-08	chr7	121651766	121652024	0.0318514
cluster_915	0.0068529	2.17e-11	4	;cg10410852;cg21820890;cg10842126;cg02044879	4.21e-08	chr10	74714308	74714935	0.0342645
cluster_5923	0.00669718	3.29e-11	2	;cg12178456;cg12202847	5.11e-08	chr5	120191823	120192115	0.0334859
cluster_4026	-0.00576827	8.42e-11	2	;cg18592745;cg00471142	1.09e-07	chr19	39806522	39806765	-0.0288413
cluster_2190	0.0134643	1.64e-10	2	;cg07629125;cg24586528	1.59e-07	chr13	58299015	58299073	0.0673215
cluster_483	0.00503631	1.51e-10	3	;cg00119186;cg03002968;cg02245566	1.59e-07	chr1	158670124	158670617	0.0251815
cluster_3519	0.00673093	2.28e-10	2	;cg00093095;cg24801087	1.61e-07	chr17	76481380	76481729	0.0336546
cluster_4028	-0.00116293	2.21e-10	2	;cg10092241;cg18097850	1.61e-07	chr19	40005557	40005602	-0.00581466
cluster_4364	0.0100822	1.9e-10	2	;cg02192965;cg03217954	1.61e-07	chr2	44502740	44502977	0.0504109
cluster_2776	-0.0115406	2.8e-10	2	;cg04636834;cg20319926	1.81e-07	chr16	685580	685686	-0.057703
cluster_1387	0.00559617	4.09e-10	2	;cg13321166;cg03348161	2.44e-07	chr11	59824038	59824089	0.0279808
cluster_6975	0.00743286	6.18e-10	2	;cg22798737;cg09416203	3.43e-07	chr7	94927713	94928249	0.0371643
cluster_5516	0.00419839	7.06e-10	2	;cg24829483;cg00076653	3.66e-07	chr4	15341641	15341878	0.020992
cluster_1007	0.00409422	9.67e-10	3	;cg12614090;cg04508114;cg01185921	4.17e-07	chr10	116444240	116444463	0.0204711
cluster_6892	0.00480711	9.5e-10	2	;cg13400306;cg23169784	4.17e-07	chr7	37947051	37947061	0.0240356
cluster_7341	0.0142958	9.35e-10	2	;cg22385595;cg25449412	4.17e-07	chr8	1563040	1563113	0.0714789
cluster_6171	0.00533559	1.15e-09	4	;cg05009707;cg11629449;cg22814023;cg06434255	4.46e-07	chr6	29555799	29556229	0.0266779
cluster_6532	0.00745609	1.13e-09	5	;cg00041666;cg07604117;cg19827346;cg20187047;cg13806292	4.46e-07	chr6	152702330	152702463	0.0372805
cluster_2365	-0.00826746	1.27e-09	6	;cg04260516;cg11065693;cg19556208;cg13809864;cg23327992;cg11022340	4.68e-07	chr14	24630327	24630512	-0.0413373
cluster_3133	-0.00366314	2.41e-09	3	;cg19790294;cg03870138;cg27176614	7.82e-07	chr16	88717755	88717989	-0.0183157
cluster_3336	-0.00204516	2.35e-09	3	;cg06865992;cg22534110;cg08348709	7.82e-07	chr17	37764503	37764802	-0.0102258
cluster_4904	0.00674336	2.31e-09	2	;cg10626682;cg24145481	7.82e-07	chr21	31661731	31661998	0.0337168
cluster_3762	-0.00549184	3.14e-09	2	;cg02534744;cg08164326	9.76e-07	chr19	863226	863244	-0.0274592
cluster_1523	0.0132524	3.94e-09	2	;cg14776050;cg09403933	1.18e-06	chr11	74978433	74978559	0.0662622
cluster_3348	0.00477972	5.35e-09	2	;cg22983092;cg18901980	1.48e-06	chr17	38911538	38911540	0.0238986
cluster_6262	-0.00749852	5.26e-09	3	;cg23591298;cg18842363;cg18944099	1.48e-06	chr6	31628935	31629199	-0.0374926
cluster_293	-0.00671566	5.89e-09	4	;cg26518431;cg23659056;cg24114899;cg16342298	1.58e-06	chr1	47901555	47902085	-0.0335783
cluster_643	0.00912341	7.05e-09	3	;cg19723827;cg02155287;cg05813677	1.82e-06	chr1	236192895	236192973	0.0456171
cluster_126	-0.00433009	8.38e-09	4	;cg00918541;cg17329304;cg24535622;cg18125265	2.1e-06	chr1	6546027	6546646	-0.0216504
cluster_4907	0.00514186	1.2e-08	2	;cg24082983;cg14062083	2.91e-06	chr21	31802169	31802829	0.0257093
cluster_652	0.00817261	1.38e-08	3	;cg19262637;cg07595602;cg26427535	3.26e-06	chr1	240783328	240783389	0.040863
cluster_3275	0.00901374	1.47e-08	3	;cg00421089;cg14833286;cg25650956	3.35e-06	chr17	10421635	10422077	0.0450687
cluster_6143	0.0016819	1.52e-08	2	;cg00830325;cg11123018	3.38e-06	chr6	25650786	25651144	0.00840949
cluster_1976	-0.00503266	1.92e-08	2	;cg14132388;cg24973993	4.14e-06	chr12	120242490	120242513	-0.0251633
cluster_543	0.00360903	2.88e-08	5	;cg01092932;cg25349643;cg26160460;cg16010809;cg00111333	6.04e-06	chr1	198828060	198828249	0.0180451
cluster_6442	0.00493304	3.16e-08	2	;cg12397274;cg27090087	6.46e-06	chr6	54172183	54172378	0.0246652
cluster_618	-0.00575445	3.45e-08	2	;cg20939768;cg04945350	6.87e-06	chr1	228604953	228605010	-0.0287723
cluster_4909	0.00468291	3.85e-08	2	;cg06002471;cg18593945	7.47e-06	chr21	32014696	32015231	0.0234146
cluster_1688	-0.0102835	4.81e-08	2	;cg25891078;cg08528444	8.9e-06	chr12	1738035	1738060	-0.0514177
cluster_5760	-0.00492479	4.78e-08	6	;cg13009869;cg18640250;cg00085370;cg01181259;cg12485135;cg01114163	8.9e-06	chr5	1855899	1856713	-0.024624
cluster_67	-0.00630369	5.26e-08	2	;cg12750103;cg05838104	9.51e-06	chr1	2559320	2559371	-0.0315185
cluster_7000	-0.00465334	6.57e-08	2	;cg21255641;cg01669366	1.16e-05	chr7	100077221	100077394	-0.0232667
cluster_3369	-0.00245384	6.87e-08	3	;cg20406482;cg23346773;cg23695880	1.17e-05	chr17	40333521	40333758	-0.0122692
cluster_3660	0.00845337	6.94e-08	2	;cg18356799;cg04180953	1.17e-05	chr18	28742633	28743074	0.0422668
cluster_4084	-0.00390469	7.52e-08	2	;cg01094301;cg06701796	1.17e-05	chr19	47745212	47745582	-0.0195234
cluster_4593	-0.00851459	7.16e-08	2	;cg12941249;cg00215611	1.17e-05	chr2	219860379	219860717	-0.042573
cluster_6400	0.0115682	7.46e-08	8	;cg22478258;cg18927901;cg00980581;cg26681975;cg02683846;cg23059700;cg17767484;cg01976992	1.17e-05	chr6	36237982	36238410	0.0578411
cluster_7683	-0.0055741	7.39e-08	2	;cg01368230;cg03186877	1.17e-05	chr9	34628025	34628238	-0.0278705
cluster_125	-0.00408126	1.04e-07	2	;cg01799460;cg16146806	1.59e-05	chr1	6529710	6530205	-0.0204063
cluster_2637	0.00802684	1.27e-07	5	;cg19409156;cg09625274;cg01325409;cg01497576;cg04643655	1.9e-05	chr15	48413040	48413344	0.0401342
cluster_1556	0.00545857	1.48e-07	2	;cg19356515;cg02001060	2.17e-05	chr11	108408950	108408962	0.0272928
cluster_1806	-0.00504478	1.58e-07	2	;cg01778926;cg25190001	2.23e-05	chr12	49371182	49371310	-0.0252239
cluster_5307	-0.00485492	1.58e-07	3	;cg18292434;cg04557018;cg02390329	2.23e-05	chr3	147112541	147113092	-0.0242746
cluster_6871	-0.0022961	1.67e-07	7	;cg01729491;cg04340874;cg18978493;cg16608407;cg04822748;cg16038003;cg00705992	2.32e-05	chr7	27225772	27226329	-0.0114805
cluster_634	0.0205992	1.79e-07	3	;cg17451688;cg23603573;cg20267718	2.44e-05	chr1	234293071	234293143	0.102996
cluster_4420	0.00744768	2.03e-07	6	;cg18148488;cg00578637;cg19074493;cg16090764;cg14559139;cg03704645	2.71e-05	chr2	88366775	88367503	0.0372384
cluster_1257	-0.00854691	2.14e-07	3	;cg23335134;cg26874323;cg08222610	2.82e-05	chr11	2909690	2909715	-0.0427345
cluster_2910	0.00827467	2.31e-07	2	;cg02805028;cg01896119	2.87e-05	chr16	27899239	27899404	0.0413733
cluster_4538	0.00542868	2.32e-07	2	;cg13425422;cg03466415	2.87e-05	chr2	167168604	167168852	0.0271434
cluster_6960	0.0125826	2.27e-07	3	;cg14752838;cg01310473;cg23708624	2.87e-05	chr7	76828885	76829845	0.0629131
cluster_832	0.0187888	2.28e-07	3	;cg26654358;cg12722935;cg03830712	2.87e-05	chr10	17347047	17347391	0.0939441
cluster_1718	0.00274905	2.95e-07	3	;cg16932285;cg11729019;cg16316042	3.59e-05	chr12	7188165	7188426	0.0137453
cluster_4897	0.0108502	3.11e-07	4	;cg04585185;cg00543364;cg27205487;cg24053070	3.67e-05	chr21	17961737	17962124	0.0542511
cluster_900	-0.00449541	3.07e-07	2	;cg06035456;cg10314139	3.67e-05	chr10	71560212	71560231	-0.022477
cluster_1715	-0.0122619	3.91e-07	8	;cg25316512;cg20006729;cg17762331;cg11812238;cg08021025;cg22475430;cg09215316;cg01437411	4.53e-05	chr12	7032991	7033911	-0.0613094
cluster_123	-0.0064994	4.07e-07	2	;cg13284574;cg12406391	4.65e-05	chr1	6519923	6520194	-0.032497
cluster_1922	0.00864123	4.38e-07	4	;cg25924694;cg16801374;cg11612617;cg14240353	4.89e-05	chr12	102872603	102873312	0.0432062
cluster_6163	0.00339327	4.4e-07	11	;cg19340235;cg25267258;cg10643236;cg00640456;cg12628075;cg03019219;cg16958668;cg01660346;cg18828927;cg24817358;cg07193515	4.89e-05	chr6	29274617	29275337	0.0169664
cluster_6518	0.0119819	4.72e-07	3	;cg10784341;cg18030133;cg19205041	5.16e-05	chr6	143929300	143929511	0.0599093
cluster_5064	-0.00499654	4.93e-07	2	;cg20539366;cg05475172	5.32e-05	chr22	46370644	46371152	-0.0249827
cluster_4532	0.00310057	5.33e-07	3	;cg02251393;cg21992932;cg09357934	5.68e-05	chr2	159651559	159651918	0.0155029
cluster_5024	-0.00478037	5.48e-07	2	;cg18555433;cg08143133	5.68e-05	chr22	32598479	32598570	-0.0239019
cluster_6651	0.00563959	5.43e-07	3	;cg18800641;cg26265390;cg05097820	5.68e-05	chr6	168867541	168867685	0.028198
cluster_5928	0.0105603	6.01e-07	2	;cg12030523;cg07157169	6.15e-05	chr5	126984765	126984994	0.0528017
cluster_2324	-0.0140195	6.57e-07	2	;cg01682917;cg25324786	6.63e-05	chr13	114865944	114866221	-0.0700974
cluster_3227	-0.00488195	6.74e-07	2	;cg25585129;cg01720228	6.71e-05	chr17	4486580	4486934	-0.0244097
cluster_1764	0.0091421	7.11e-07	4	;cg13211181;cg03681383;cg23979954;cg16133681	6.96e-05	chr12	25801455	25801621	0.0457105
cluster_2004	0.010868	7.22e-07	2	;cg25024515;cg25098479	6.96e-05	chr12	124763658	124763800	0.0543399
cluster_5336	0.00601457	7.25e-07	2	;cg18352516;cg23199335	6.96e-05	chr3	177315226	177315882	0.0300729
cluster_7504	0.0145116	7.38e-07	2	;cg13846675;cg17159699	6.99e-05	chr8	53080905	53081140	0.0725581
cluster_5447	-0.00698518	7.51e-07	2	;cg21608500;cg02790486	7.04e-05	chr4	1794043	1794084	-0.0349259
cluster_4404	-0.00683232	8.47e-07	4	;cg08864042;cg20303028;cg14601444;cg01753375	7.83e-05	chr2	74607470	74607600	-0.0341616
cluster_5252	0.00381937	8.78e-07	2	;cg02771886;cg17164827	7.93e-05	chr3	114036607	114036631	0.0190968
cluster_5656	-0.00776307	8.73e-07	2	;cg24950233;cg21383280	7.93e-05	chr4	174457944	174458502	-0.0388154
cluster_4920	0.00545742	9.02e-07	5	;cg03993463;cg24751551;cg27312626;cg13966313;cg13863153	8.06e-05	chr21	39627271	39628679	0.0272871
cluster_3303	-0.00567406	9.14e-07	4	;cg03924483;cg19539519;cg25191725;cg11231143	8.07e-05	chr17	26553567	26554245	-0.0283703
cluster_4141	-0.00896715	9.26e-07	2	;cg17110052;cg22469897	8.09e-05	chr19	51858208	51858276	-0.0448357
cluster_883	-0.00679273	9.45e-07	2	;cg26990680;cg04730768	8.16e-05	chr10	50816058	50816262	-0.0339636
cluster_3928	-0.00733883	1.04e-06	2	;cg08806632;cg18801945	8.88e-05	chr19	13214412	13215041	-0.0366942
cluster_3978	-0.00738733	1.06e-06	3	;cg08177015;cg22865824;cg03767475	8.95e-05	chr19	18902527	18902727	-0.0369367
cluster_5599	0.00882858	1.11e-06	4	;cg08970682;cg14020824;cg25370441;cg27126442	9.28e-05	chr4	106472990	106473806	0.0441429
cluster_7095	-0.0129406	1.12e-06	3	;cg18343290;cg06310157;cg03078819	9.28e-05	chr7	140218068	140218338	-0.064703
cluster_1851	-0.00312759	1.17e-06	2	;cg04938456;cg21147626	9.42e-05	chr12	56131768	56132083	-0.0156379
cluster_5020	-0.0055117	1.16e-06	3	;cg27324619;cg26373518;cg18053607	9.42e-05	chr22	31518860	31518963	-0.0275585
cluster_5977	0.0121588	1.18e-06	3	;cg17259886;cg06736134;cg17670366	9.42e-05	chr5	147040667	147040773	0.0607938
cluster_1921	0.00261495	1.22e-06	2	;cg14604777;cg21339822	9.61e-05	chr12	101988756	101988803	0.0130748
cluster_2355	-0.00333919	1.22e-06	3	;cg03156547;cg03770548;cg09834049	9.61e-05	chr14	23525003	23525720	-0.016696
cluster_1126	-0.0066064	1.28e-06	3	;cg24437408;cg10351829;cg19809636	9.95e-05	chr10	134661502	134661640	-0.033032
cluster_4551	-0.0106175	1.43e-06	2	;cg06479254;cg23105697	0.000110106	chr2	176983285	176983519	-0.0530874
cluster_2126	0.0108753	1.46e-06	2	;cg08642538;cg03163982	0.000110226	chr13	22058122	22058128	0.0543763
cluster_6495	0.00219337	1.45e-06	6	;cg06646780;cg15368264;cg18084999;cg12845215;cg22102078;cg17626734	0.000110226	chr6	130182053	130182551	0.0109669
cluster_1333	-0.00856636	1.5e-06	3	;cg08976101;cg17017404;cg13837679	0.000112097	chr11	44328423	44329915	-0.0428318
cluster_5215	0.00395823	1.61e-06	3	;cg15559684;cg06185146;cg11282156	0.000119098	chr3	63428234	63428840	0.0197912
cluster_1564	-0.00264291	1.69e-06	6	;cg04269747;cg19537591;cg07540593;cg03594819;cg18268988;cg08281515	0.000124035	chr11	111956647	111956885	-0.0132145
cluster_6498	0.00346443	1.98e-06	2	;cg15305521;cg10655144	0.000143607	chr6	132931714	132931736	0.0173222
cluster_6087	0.0110336	2.03e-06	2	;cg18740289;cg11792824	0.000146417	chr6	2437142	2437147	0.0551678
cluster_23	-0.00476038	2.19e-06	2	;cg13360866;cg24807889	0.000156009	chr1	1135492	1135955	-0.0238019
cluster_6020	-0.00772767	2.36e-06	4	;cg24767237;cg03625415;cg07383092;cg01040654	0.000167041	chr5	172662724	172663219	-0.0386384
cluster_7042	0.00755042	2.4e-06	3	;cg15454856;cg13376438;cg19275220	0.000167896	chr7	108168130	108168721	0.0377521
cluster_7072	0.0165233	2.64e-06	2	;cg21889691;cg13823919	0.000183344	chr7	132435910	132436239	0.0826167
cluster_5240	0.00431271	2.7e-06	3	;cg15766024;cg04657715;cg06073355	0.000185395	chr3	99904510	99904609	0.0215635
cluster_7425	0.0103564	2.76e-06	2	;cg03649589;cg24280945	0.000188118	chr8	19460935	19461068	0.0517819
cluster_2727	-0.00325069	2.8e-06	3	;cg17017272;cg13579205;cg09169633	0.000189083	chr15	91447374	91447749	-0.0162535
cluster_6410	-0.00420366	2.87e-06	3	;cg09407967;cg15305352;cg02404974	0.000192385	chr6	41375649	41376295	-0.0210183
cluster_1406	-0.00216902	2.97e-06	2	;cg12129897;cg07743764	0.000197558	chr11	62559856	62559882	-0.0108451
cluster_1742	0.00217891	3.13e-06	4	;cg15428792;cg00260387;cg12424907;cg12791554	0.000205804	chr12	11151430	11151622	0.0108946
cluster_587	-0.00351508	3.15e-06	2	;cg22440431;cg05332152	0.000205864	chr1	213122829	213123025	-0.0175754
cluster_4373	0.0099596	3.2e-06	3	;cg17327492;cg19927457;cg12353175	0.000207228	chr2	49382159	49382401	0.049798
cluster_5659	0.0139716	3.29e-06	2	;cg07588006;cg13006360	0.000211267	chr4	175752696	175752781	0.0698578
cluster_5608	0.0118792	3.4e-06	7	;cg02296478;cg07486252;cg25915539;cg17665652;cg08448479;cg21287322;cg23371754	0.000216801	chr4	114213574	114214449	0.0593962
cluster_6604	0.00271964	3.59e-06	2	;cg02669193;cg12285184	0.000226817	chr6	167173257	167173343	0.0135982
cluster_6655	0.0232053	3.66e-06	3	;cg03101413;cg05621218;cg09565319	0.000229078	chr6	168963358	168963731	0.116026
cluster_3967	-0.00553331	3.7e-06	6	;cg26152923;cg15825970;cg07533630;cg01485548;cg13549667;cg04096365	0.000229994	chr19	18284120	18284450	-0.0276665
cluster_3362	-0.00782331	3.76e-06	4	;cg16585619;cg03550233;cg12491114;cg08966188	0.000231012	chr17	39685250	39685912	-0.0391166
cluster_4605	0.00983549	3.78e-06	2	;cg14637919;cg05209518	0.000231012	chr2	227288327	227288518	0.0491774
cluster_242	-0.00357907	3.84e-06	2	;cg16007395;cg17327404	0.000231422	chr1	33231070	33231109	-0.0178954
cluster_4899	0.00882094	3.82e-06	2	;cg09614626;cg26977737	0.000231422	chr21	22175001	22175522	0.0441047
cluster_5002	0.0147763	3.92e-06	3	;cg03230757;cg18298050;cg27009550	0.000234038	chr22	26829758	26830041	0.0738814
cluster_3416	-0.00376667	4.22e-06	2	;cg15908709;cg08832695	0.000250312	chr17	46676215	46676375	-0.0188334
cluster_5966	-0.0063174	4.28e-06	4	;cg22056102;cg10599384;cg22184507;cg26622291	0.000251952	chr5	140709983	140710237	-0.031587
cluster_2832	-0.00411084	4.51e-06	2	;cg05063895;cg06664900	0.000259651	chr16	2073518	2073792	-0.0205542
cluster_5400	-0.00279947	4.51e-06	4	;cg02096793;cg14876761;cg17952262;cg25510614	0.000259651	chr4	683148	683772	-0.0139974
cluster_6406	-0.00796547	4.5e-06	2	;cg01200021;cg07369374	0.000259651	chr6	40359007	40359130	-0.0398273
cluster_315	0.00890549	4.67e-06	2	;cg03442467;cg00805867	0.000266888	chr1	66797701	66798063	0.0445274
cluster_6114	0.00693943	4.75e-06	3	;cg05468429;cg25216821;cg07601536	0.000269658	chr6	7248862	7248983	0.0346971
cluster_2743	-0.00602398	4.86e-06	2	;cg16897103;cg26267430	0.000273714	chr15	96894342	96894509	-0.0301199
cluster_3684	0.00857188	4.9e-06	3	;cg19981951;cg05155520;cg18827787	0.000274218	chr18	61817088	61817320	0.0428594
cluster_6275	-0.00648421	5.11e-06	2	;cg15501231;cg08409562	0.000283148	chr6	31737630	31737885	-0.032421
cluster_7612	0.00873489	5.15e-06	5	;cg25938735;cg00332850;cg13436164;cg23171972;cg23914969	0.000283148	chr8	143202730	143203654	0.0436744
cluster_916	-0.00505527	5.17e-06	2	;cg05898953;cg01701415	0.000283148	chr10	74870240	74870311	-0.0252764
cluster_950	0.00670957	5.21e-06	3	;cg11840849;cg14428166;cg11276093	0.000283215	chr10	95123718	95123774	0.0335479
cluster_4449	0.00272211	5.26e-06	2	;cg16143796;cg24603576	0.000283612	chr2	102607750	102607752	0.0136106
cluster_386	0.00565928	5.33e-06	4	;cg22718139;cg13976683;cg10212621;cg18199617	0.00028364	chr1	120311439	120311653	0.0282964
cluster_5661	0.0110996	5.33e-06	5	;cg19432505;cg13507081;cg12182525;cg14729184;cg04563119	0.00028364	chr4	177190237	177190421	0.055498
cluster_2623	0.00665049	5.42e-06	2	;cg04482825;cg14980255	0.000286074	chr15	37190548	37190694	0.0332524
cluster_3766	-0.00536837	5.47e-06	3	;cg11714200;cg19548313;cg18073514	0.000286074	chr19	1065688	1065728	-0.0268418
cluster_5679	0.00490694	5.49e-06	3	;cg19295251;cg14902168;cg21996239	0.000286074	chr4	186427685	186427765	0.0245347
cluster_4889	-0.00384288	5.57e-06	6	;cg01073332;cg21221377;cg07507493;cg20252837;cg14440024;cg01637548	0.000287586	chr20	62574023	62574518	-0.0192144
cluster_5678	0.0132531	5.59e-06	3	;cg25999637;cg12550726;cg05002406	0.000287586	chr4	186425697	186425754	0.0662656
cluster_1607	0.00476168	5.73e-06	3	;cg07287293;cg10273217;cg17208425	0.000293193	chr11	122756770	122756965	0.0238084
cluster_1758	0.00544274	5.79e-06	2	;cg04091078;cg18109798	0.000294122	chr12	20848285	20848473	0.0272137
cluster_4064	-0.00341663	5.9e-06	5	;cg09997082;cg04689379;cg18088844;cg14661225;cg15622544	0.000297837	chr19	46170946	46171507	-0.0170832
cluster_1586	-0.00503053	6.1e-06	2	;cg26293590;cg23323203	0.000305653	chr11	117688335	117688338	-0.0251526
cluster_5580	-0.00371695	6.24e-06	2	;cg02876258;cg14272935	0.000310645	chr4	81185723	81185765	-0.0185848

## Sheet: Table S7
Table S7: Male age-fertilization mediators
DMR	Gene symbol	Genomic coordinate	Number of CpGs	Distance to feature(bp)
M1	DEFB126	Chr20: 123163 -123613	2	87
M2	TPI1P3	Chr6: 116359888-116360184	2	-252
M3	PLCH2	Chr1: 2415344 - 2415453	2	-574
M4	DLGAP2	Chr8: 703701 - 704148	4	67
Male age-live birth mediators
M1	CHRNB1	Chr17: 7348316 - 7348327	3	-120
M2	AC005017.2	Chr7: 28319499 - 28319676	3	-508
M3	MYOF	Chr10: 95123718 - 95123774	3	29

## Sheet: Figure S1
Figure S1: Schematic representation of mediation analyses for live birth. Total effects (TE) of age on outcomes is considered to be the sum of natural direct effect (dashed arrow) and natural indirect effect (red arrows).

## Sheet: Table S8
Table S8: Overlapping CpGs (3) between present study and those of Levine et al., 2018
Lenine et al, 2018						Present study
CpG_Name	Chromosome	Map Info	Gene Symbol	Weight	Univariate Age Correlation	effect.size	P.value	FDR
cg22983092	17	36165064	KRT25A	0.434402	0.0807107	0.0427481	1.87e-05	0.0138403
cg22971191	13	102517707	SLC10A2	8.61389	0.185726	0.0527858	6.17e-05	0.025874
cg21363706	8	18110765	NAT1	1.1405	0.198966	0.0428429	0.000107436	0.034659

[truncated: 3 more sheets: Table S9, Figure S2, Figure S3]
